# Supplementary material for: Reproductive behavior drives female space use in a sedentary Neotropical frog
Source: PeerJ. 2020 Apr 17;8:e8920. doi: 10.7717/peerj.8920 (PMC7169969; doi:10.7717/peerj.8920)
Supplement: Data S2 — CMR dataset of all frogs in 2016 for access in ArcGIS (files: APL, CPG, DBF, PRJ, SBN, SBX, SHP, XML, SHX): ID, sex, date and time of relocations as well as the frogs’ activity at that time. [file peerj-08-8920-s025.zip]

Archive with 10 entries (10 files):
- I_Frogs16.apl
- I_Frogs16.CPG
- I_Frogs16.dbf
- I_Frogs16.lyr
- I_Frogs16.prj
- I_Frogs16.sbn
- I_Frogs16.sbx
- I_Frogs16.shp
- I_Frogs16.shp.xml
- I_Frogs16.shx
