# Supplementary material for: Reproductive behavior drives female space use in a sedentary Neotropical frog
Source: PeerJ. 2020 Apr 17;8:e8920. doi: 10.7717/peerj.8920 (PMC7169969; doi:10.7717/peerj.8920)
Supplement: Data S2 — CMR dataset of all frogs in 2016 for access in ArcGIS (files: APL, CPG, DBF, PRJ, SBN, SBX, SHP, XML, SHX): ID, sex, date and time of relocations as well as the frogs’ activity at that time. [file peerj-08-8920-s025.zip › I_Frogs16.apl]

<?xml version="1.0" encoding="UTF-8"?>
<ArcPad>
	<LAYER name="I_Frogs16">
		<SYMBOLOGY>
			<SIMPLELABELRENDERER visible="true" field="INDIVIDUAL" rotationfield="" expression="" language="">
				<TEXTSYMBOL fontcolor="Black" font="Arial" fontsize="8" vertalignment="bottom" rtl="false" fontstyle="regular">
				</TEXTSYMBOL>
			</SIMPLELABELRENDERER>
			<VALUEMAPRENDERER lookupfield="INDIVIDUAL">
				<EXACT value="777" label="777" quickcapture="true" quickcapturelabel="Erfassung 777">
					<GROUPSYMBOL>
						<TRUETYPEMARKERSYMBOL fontcolor="Blue" character="102" font="ESRI Default Marker" fontsize="12"/>
						<TRUETYPEMARKERSYMBOL fontcolor="White" character="174" font="ESRI Default Marker" fontsize="11.3333333333333"/>
					</GROUPSYMBOL>
				</EXACT>
				<EXACT value="888" label="888" quickcapture="true" quickcapturelabel="Erfassung 888">
					<GROUPSYMBOL>
						<TRUETYPEMARKERSYMBOL fontcolor="Red" character="102" font="ESRI Default Marker" fontsize="12"/>
						<TRUETYPEMARKERSYMBOL fontcolor="White" character="174" font="ESRI Default Marker" fontsize="11.3333333333333"/>
					</GROUPSYMBOL>
				</EXACT>
				<EXACT value="999" label="999" quickcapture="true" quickcapturelabel="Erfassung 999">
					<TRUETYPEMARKERSYMBOL fontcolor="Red" character="100" font="ESRI Default Marker" fontsize="12"/>
				</EXACT>
				<EXACT value="i13-f-001" label="i13-f-001" quickcapture="false" quickcapturelabel="Erfassung i13-f-001">
					<GROUPSYMBOL>
						<TRUETYPEMARKERSYMBOL character="70" font="ESRI Default Marker" fontsize="12"/>
						<TRUETYPEMARKERSYMBOL fontcolor="222,87,188" character="71" font="ESRI Default Marker" fontsize="12"/>
					</GROUPSYMBOL>
				</EXACT>
				<EXACT value="i13-f-004" label="i13-f-004" quickcapture="false" quickcapturelabel="Erfassung i13-f-004">
					<GROUPSYMBOL>
						<TRUETYPEMARKERSYMBOL character="70" font="ESRI Default Marker" fontsize="12"/>
						<TRUETYPEMARKERSYMBOL fontcolor="120,76,166" character="71" font="ESRI Default Marker" fontsize="12"/>
					</GROUPSYMBOL>
				</EXACT>
				<EXACT value="i13-f-009" label="i13-f-009" quickcapture="false" quickcapturelabel="Erfassung i13-f-009">
					<GROUPSYMBOL>
						<TRUETYPEMARKERSYMBOL character="70" font="ESRI Default Marker" fontsize="12"/>
						<TRUETYPEMARKERSYMBOL fontcolor="255,85,0" character="71" font="ESRI Default Marker" fontsize="12"/>
					</GROUPSYMBOL>
				</EXACT>
				<EXACT value="i13-f-011" label="i13-f-011" quickcapture="false" quickcapturelabel="Erfassung i13-f-011">
					<GROUPSYMBOL>
						<TRUETYPEMARKERSYMBOL character="70" font="ESRI Default Marker" fontsize="12"/>
						<TRUETYPEMARKERSYMBOL fontcolor="192,242,85" character="71" font="ESRI Default Marker" fontsize="12"/>
					</GROUPSYMBOL>
				</EXACT>
				<EXACT value="i13-f-012" label="i13-f-012" quickcapture="false" quickcapturelabel="Erfassung i13-f-012">
					<GROUPSYMBOL>
						<TRUETYPEMARKERSYMBOL character="70" font="ESRI Default Marker" fontsize="12"/>
						<TRUETYPEMARKERSYMBOL fontcolor="224,88,124" character="71" font="ESRI Default Marker" fontsize="12"/>
					</GROUPSYMBOL>
				</EXACT>
				<EXACT value="i13-f-014" label="i13-f-014" quickcapture="false" quickcapturelabel="Erfassung i13-f-014">
					<GROUPSYMBOL>
						<TRUETYPEMARKERSYMBOL character="70" font="ESRI Default Marker" fontsize="12"/>
						<TRUETYPEMARKERSYMBOL fontcolor="178,245,162" character="71" font="ESRI Default Marker" fontsize="12"/>
					</GROUPSYMBOL>
				</EXACT>
				<EXACT value="i13-f-017" label="i13-f-017" quickcapture="false" quickcapturelabel="Erfassung i13-f-017">
					<GROUPSYMBOL>
						<TRUETYPEMARKERSYMBOL character="70" font="ESRI Default Marker" fontsize="12"/>
						<TRUETYPEMARKERSYMBOL fontcolor="82,135,122" character="71" font="ESRI Default Marker" fontsize="12"/>
					</GROUPSYMBOL>
				</EXACT>
				<EXACT value="i13-f-018" label="i13-f-018" quickcapture="false" quickcapturelabel="Erfassung i13-f-018">
					<GROUPSYMBOL>
						<TRUETYPEMARKERSYMBOL character="70" font="ESRI Default Marker" fontsize="12"/>
						<TRUETYPEMARKERSYMBOL fontcolor="195,147,250" character="71" font="ESRI Default Marker" fontsize="12"/>
					</GROUPSYMBOL>
				</EXACT>
				<EXACT value="i13-f-019" label="i13-f-019" quickcapture="false" quickcapturelabel="Erfassung i13-f-019">
					<GROUPSYMBOL>
						<TRUETYPEMARKERSYMBOL character="70" font="ESRI Default Marker" fontsize="12"/>
						<TRUETYPEMARKERSYMBOL fontcolor="183,90,232" character="71" font="ESRI Default Marker" fontsize="12"/>
					</GROUPSYMBOL>
				</EXACT>
				<EXACT value="i13-f-021" label="i13-f-021" quickcapture="false" quickcapturelabel="Erfassung i13-f-021">
					<GROUPSYMBOL>
						<TRUETYPEMARKERSYMBOL character="70" font="ESRI Default Marker" fontsize="12"/>
						<TRUETYPEMARKERSYMBOL fontcolor="163,86,134" character="71" font="ESRI Default Marker" fontsize="12"/>
					</GROUPSYMBOL>
				</EXACT>
				<EXACT value="i13-f-022" label="i13-f-022" quickcapture="false" quickcapturelabel="Erfassung i13-f-022">
					<GROUPSYMBOL>
						<TRUETYPEMARKERSYMBOL character="70" font="ESRI Default Marker" fontsize="12"/>
						<TRUETYPEMARKERSYMBOL fontcolor="232,113,104" character="71" font="ESRI Default Marker" fontsize="12"/>
					</GROUPSYMBOL>
				</EXACT>
				<EXACT value="i13-f-023" label="i13-f-023" quickcapture="false" quickcapturelabel="Erfassung i13-f-023">
					<GROUPSYMBOL>
						<TRUETYPEMARKERSYMBOL character="70" font="ESRI Default Marker" fontsize="12"/>
						<TRUETYPEMARKERSYMBOL fontcolor="148,53,67" character="71" font="ESRI Default Marker" fontsize="12"/>
					</GROUPSYMBOL>
				</EXACT>
				<EXACT value="i13-f-027" label="i13-f-027" quickcapture="false" quickcapturelabel="Erfassung i13-f-027">
					<GROUPSYMBOL>
						<TRUETYPEMARKERSYMBOL character="70" font="ESRI Default Marker" fontsize="12"/>
						<TRUETYPEMARKERSYMBOL fontcolor="162,192,242" character="71" font="ESRI Default Marker" fontsize="12"/>
					</GROUPSYMBOL>
				</EXACT>
				<EXACT value="i13-f-030" label="i13-f-030" quickcapture="false" quickcapturelabel="Erfassung i13-f-030">
					<GROUPSYMBOL>
						<TRUETYPEMARKERSYMBOL character="70" font="ESRI Default Marker" fontsize="12"/>
						<TRUETYPEMARKERSYMBOL fontcolor="196,130,96" character="71" font="ESRI Default Marker" fontsize="12"/>
					</GROUPSYMBOL>
				</EXACT>
				<EXACT value="i13-f-031" label="i13-f-031" quickcapture="false" quickcapturelabel="Erfassung i13-f-031">
					<GROUPSYMBOL>
						<TRUETYPEMARKERSYMBOL character="70" font="ESRI Default Marker" fontsize="12"/>
						<TRUETYPEMARKERSYMBOL fontcolor="134,114,186" character="71" font="ESRI Default Marker" fontsize="12"/>
					</GROUPSYMBOL>
				</EXACT>
				<EXACT value="i13-m-001" label="i13-m-001" quickcapture="false" quickcapturelabel="Erfassung i13-m-001">
					<GROUPSYMBOL>
						<TRUETYPEMARKERSYMBOL character="46" font="ESRI Default Marker" fontsize="12"/>
						<TRUETYPEMARKERSYMBOL fontcolor="81,146,219" character="33" font="ESRI Default Marker" fontsize="12"/>
					</GROUPSYMBOL>
				</EXACT>
				<EXACT value="i13-m-002" label="i13-m-002" quickcapture="false" quickcapturelabel="Erfassung i13-m-002">
					<GROUPSYMBOL>
						<TRUETYPEMARKERSYMBOL character="47" font="ESRI Default Marker" fontsize="12"/>
						<TRUETYPEMARKERSYMBOL fontcolor="164,166,75" character="34" font="ESRI Default Marker" fontsize="12"/>
					</GROUPSYMBOL>
				</EXACT>
				<EXACT value="i13-m-003" label="i13-m-003" quickcapture="false" quickcapturelabel="Erfassung i13-m-003">
					<GROUPSYMBOL>
						<TRUETYPEMARKERSYMBOL character="48" font="ESRI Default Marker" fontsize="12"/>
						<TRUETYPEMARKERSYMBOL fontcolor="120,219,235" character="35" font="ESRI Default Marker" fontsize="12"/>
					</GROUPSYMBOL>
				</EXACT>
				<EXACT value="i13-m-007" label="i13-m-007" quickcapture="false" quickcapturelabel="Erfassung i13-m-007">
					<GROUPSYMBOL>
						<TRUETYPEMARKERSYMBOL character="62" font="ESRI Default Marker" fontsize="12"/>
						<TRUETYPEMARKERSYMBOL fontcolor="100,209,128" character="33" font="ESRI Default Marker" fontsize="12"/>
					</GROUPSYMBOL>
				</EXACT>
				<EXACT value="i13-m-008" label="i13-m-008" quickcapture="false" quickcapturelabel="Erfassung i13-m-008">
					<GROUPSYMBOL>
						<TRUETYPEMARKERSYMBOL character="85" font="ESRI Default Marker" fontsize="12"/>
						<TRUETYPEMARKERSYMBOL fontcolor="201,125,81" character="33" font="ESRI Default Marker" fontsize="12"/>
					</GROUPSYMBOL>
				</EXACT>
				<EXACT value="i13-m-011" label="i13-m-011" quickcapture="false" quickcapturelabel="Erfassung i13-m-011">
					<GROUPSYMBOL>
						<TRUETYPEMARKERSYMBOL character="46" font="ESRI Default Marker" fontsize="12"/>
						<TRUETYPEMARKERSYMBOL fontcolor="0,197,255" character="33" font="ESRI Default Marker" fontsize="12"/>
					</GROUPSYMBOL>
				</EXACT>
				<EXACT value="i13-m-015" label="i13-m-015" quickcapture="false" quickcapturelabel="Erfassung i13-m-015">
					<GROUPSYMBOL>
						<TRUETYPEMARKERSYMBOL character="50" font="ESRI Default Marker" fontsize="12"/>
						<TRUETYPEMARKERSYMBOL fontcolor="255,85,0" character="37" font="ESRI Default Marker" fontsize="12"/>
					</GROUPSYMBOL>
				</EXACT>
				<EXACT value="i13-m-017" label="i13-m-017" quickcapture="false" quickcapturelabel="Erfassung i13-m-017">
					<GROUPSYMBOL>
						<TRUETYPEMARKERSYMBOL character="62" font="ESRI Default Marker" fontsize="12"/>
						<TRUETYPEMARKERSYMBOL fontcolor="255,115,223" character="33" font="ESRI Default Marker" fontsize="12"/>
					</GROUPSYMBOL>
				</EXACT>
				<EXACT value="i13-m-019" label="i13-m-019" quickcapture="false" quickcapturelabel="Erfassung i13-m-019">
					<GROUPSYMBOL>
						<TRUETYPEMARKERSYMBOL character="79" font="ESRI Default Marker" fontsize="12"/>
						<TRUETYPEMARKERSYMBOL fontcolor="240,214,153" character="33" font="ESRI Default Marker" fontsize="12"/>
					</GROUPSYMBOL>
				</EXACT>
				<EXACT value="i13-m-022" label="i13-m-022" quickcapture="false" quickcapturelabel="Erfassung i13-m-022">
					<GROUPSYMBOL>
						<TRUETYPEMARKERSYMBOL character="47" font="ESRI Default Marker" fontsize="12"/>
						<TRUETYPEMARKERSYMBOL fontcolor="242,133,142" character="34" font="ESRI Default Marker" fontsize="12"/>
					</GROUPSYMBOL>
				</EXACT>
				<EXACT value="i13-m-027" label="i13-m-027" quickcapture="false" quickcapturelabel="Erfassung i13-m-027">
					<GROUPSYMBOL>
						<TRUETYPEMARKERSYMBOL character="62" font="ESRI Default Marker" fontsize="12"/>
						<TRUETYPEMARKERSYMBOL fontcolor="Yellow" character="33" font="ESRI Default Marker" fontsize="12"/>
					</GROUPSYMBOL>
				</EXACT>
				<EXACT value="i13-m-030" label="i13-m-030" quickcapture="false" quickcapturelabel="Erfassung i13-m-030">
					<GROUPSYMBOL>
						<TRUETYPEMARKERSYMBOL character="84" font="ESRI Default Marker" fontsize="12"/>
						<TRUETYPEMARKERSYMBOL fontcolor="174,217,121" character="34" font="ESRI Default Marker" fontsize="12"/>
					</GROUPSYMBOL>
				</EXACT>
				<EXACT value="i13-m-031" label="i13-m-031" quickcapture="false" quickcapturelabel="Erfassung i13-m-031">
					<GROUPSYMBOL>
						<TRUETYPEMARKERSYMBOL character="46" font="ESRI Default Marker" fontsize="12"/>
						<TRUETYPEMARKERSYMBOL fontcolor="255,0,197" character="33" font="ESRI Default Marker" fontsize="12"/>
					</GROUPSYMBOL>
				</EXACT>
				<EXACT value="i14-f-001" label="i14-f-001" quickcapture="false" quickcapturelabel="Erfassung i14-f-001">
					<GROUPSYMBOL>
						<TRUETYPEMARKERSYMBOL character="70" font="ESRI Default Marker" fontsize="12"/>
						<TRUETYPEMARKERSYMBOL fontcolor="137,250,137" character="71" font="ESRI Default Marker" fontsize="12"/>
					</GROUPSYMBOL>
				</EXACT>
				<EXACT value="i14-f-002" label="i14-f-002" quickcapture="false" quickcapturelabel="Erfassung i14-f-002">
					<GROUPSYMBOL>
						<TRUETYPEMARKERSYMBOL character="70" font="ESRI Default Marker" fontsize="12"/>
						<TRUETYPEMARKERSYMBOL fontcolor="122,143,66" character="71" font="ESRI Default Marker" fontsize="12"/>
					</GROUPSYMBOL>
				</EXACT>
				<EXACT value="i14-f-003" label="i14-f-003" quickcapture="false" quickcapturelabel="Erfassung i14-f-003">
					<GROUPSYMBOL>
						<TRUETYPEMARKERSYMBOL character="70" font="ESRI Default Marker" fontsize="12"/>
						<TRUETYPEMARKERSYMBOL fontcolor="80,85,179" character="71" font="ESRI Default Marker" fontsize="12"/>
					</GROUPSYMBOL>
				</EXACT>
				<EXACT value="i14-f-004" label="i14-f-004" quickcapture="false" quickcapturelabel="Erfassung i14-f-004">
					<GROUPSYMBOL>
						<TRUETYPEMARKERSYMBOL character="70" font="ESRI Default Marker" fontsize="12"/>
						<TRUETYPEMARKERSYMBOL fontcolor="176,102,81" character="71" font="ESRI Default Marker" fontsize="12"/>
					</GROUPSYMBOL>
				</EXACT>
				<EXACT value="i14-f-005" label="i14-f-005" quickcapture="false" quickcapturelabel="Erfassung i14-f-005">
					<GROUPSYMBOL>
						<TRUETYPEMARKERSYMBOL character="70" font="ESRI Default Marker" fontsize="12"/>
						<TRUETYPEMARKERSYMBOL fontcolor="250,132,207" character="71" font="ESRI Default Marker" fontsize="12"/>
					</GROUPSYMBOL>
				</EXACT>
				<EXACT value="i14-f-006" label="i14-f-006" quickcapture="false" quickcapturelabel="Erfassung i14-f-006">
					<GROUPSYMBOL>
						<TRUETYPEMARKERSYMBOL character="70" font="ESRI Default Marker" fontsize="12"/>
						<TRUETYPEMARKERSYMBOL fontcolor="97,137,186" character="71" font="ESRI Default Marker" fontsize="12"/>
					</GROUPSYMBOL>
				</EXACT>
				<EXACT value="i14-f-007" label="i14-f-007" quickcapture="false" quickcapturelabel="Erfassung i14-f-007">
					<GROUPSYMBOL>
						<TRUETYPEMARKERSYMBOL character="70" font="ESRI Default Marker" fontsize="12"/>
						<TRUETYPEMARKERSYMBOL fontcolor="129,201,169" character="71" font="ESRI Default Marker" fontsize="12"/>
					</GROUPSYMBOL>
				</EXACT>
				<EXACT value="i14-f-008" label="i14-f-008" quickcapture="false" quickcapturelabel="Erfassung i14-f-008">
					<GROUPSYMBOL>
						<TRUETYPEMARKERSYMBOL character="70" font="ESRI Default Marker" fontsize="12"/>
						<TRUETYPEMARKERSYMBOL fontcolor="247,221,134" character="71" font="ESRI Default Marker" fontsize="12"/>
					</GROUPSYMBOL>
				</EXACT>
				<EXACT value="i14-f-009" label="i14-f-009" quickcapture="false" quickcapturelabel="Erfassung i14-f-009">
					<GROUPSYMBOL>
						<TRUETYPEMARKERSYMBOL character="70" font="ESRI Default Marker" fontsize="12"/>
						<TRUETYPEMARKERSYMBOL fontcolor="166,67,186" character="71" font="ESRI Default Marker" fontsize="12"/>
					</GROUPSYMBOL>
				</EXACT>
				<EXACT value="i14-f-010" label="i14-f-010" quickcapture="false" quickcapturelabel="Erfassung i14-f-010">
					<GROUPSYMBOL>
						<TRUETYPEMARKERSYMBOL character="70" font="ESRI Default Marker" fontsize="12"/>
						<TRUETYPEMARKERSYMBOL fontcolor="181,65,106" character="71" font="ESRI Default Marker" fontsize="12"/>
					</GROUPSYMBOL>
				</EXACT>
				<EXACT value="i14-f-011" label="i14-f-011" quickcapture="false" quickcapturelabel="Erfassung i14-f-011">
					<GROUPSYMBOL>
						<TRUETYPEMARKERSYMBOL character="70" font="ESRI Default Marker" fontsize="12"/>
						<TRUETYPEMARKERSYMBOL fontcolor="51,128,74" character="71" font="ESRI Default Marker" fontsize="12"/>
					</GROUPSYMBOL>
				</EXACT>
				<EXACT value="i14-f-012" label="i14-f-012" quickcapture="false" quickcapturelabel="Erfassung i14-f-012">
					<GROUPSYMBOL>
						<TRUETYPEMARKERSYMBOL character="70" font="ESRI Default Marker" fontsize="12"/>
						<TRUETYPEMARKERSYMBOL fontcolor="123,66,128" character="71" font="ESRI Default Marker" fontsize="12"/>
					</GROUPSYMBOL>
				</EXACT>
				<EXACT value="i14-f-013" label="i14-f-013" quickcapture="false" quickcapturelabel="Erfassung i14-f-013">
					<GROUPSYMBOL>
						<TRUETYPEMARKERSYMBOL character="70" font="ESRI Default Marker" fontsize="12"/>
						<TRUETYPEMARKERSYMBOL fontcolor="53,130,122" character="71" font="ESRI Default Marker" fontsize="12"/>
					</GROUPSYMBOL>
				</EXACT>
				<EXACT value="i14-f-014" label="i14-f-014" quickcapture="false" quickcapturelabel="Erfassung i14-f-014">
					<GROUPSYMBOL>
						<TRUETYPEMARKERSYMBOL character="70" font="ESRI Default Marker" fontsize="12"/>
						<TRUETYPEMARKERSYMBOL fontcolor="198,245,98" character="71" font="ESRI Default Marker" fontsize="12"/>
					</GROUPSYMBOL>
				</EXACT>
				<EXACT value="i14-f-015" label="i14-f-015" quickcapture="false" quickcapturelabel="Erfassung i14-f-015">
					<GROUPSYMBOL>
						<TRUETYPEMARKERSYMBOL character="70" font="ESRI Default Marker" fontsize="12"/>
						<TRUETYPEMARKERSYMBOL fontcolor="247,101,101" character="71" font="ESRI Default Marker" fontsize="12"/>
					</GROUPSYMBOL>
				</EXACT>
				<EXACT value="i14-f-016" label="i14-f-016" quickcapture="false" quickcapturelabel="Erfassung i14-f-016">
					<GROUPSYMBOL>
						<TRUETYPEMARKERSYMBOL character="70" font="ESRI Default Marker" fontsize="12"/>
						<TRUETYPEMARKERSYMBOL fontcolor="190,147,250" character="71" font="ESRI Default Marker" fontsize="12"/>
					</GROUPSYMBOL>
				</EXACT>
				<EXACT value="i14-f-017" label="i14-f-017" quickcapture="false" quickcapturelabel="Erfassung i14-f-017">
					<GROUPSYMBOL>
						<TRUETYPEMARKERSYMBOL character="70" font="ESRI Default Marker" fontsize="12"/>
						<TRUETYPEMARKERSYMBOL fontcolor="237,147,162" character="71" font="ESRI Default Marker" fontsize="12"/>
					</GROUPSYMBOL>
				</EXACT>
				<EXACT value="i14-f-018" label="i14-f-018" quickcapture="false" quickcapturelabel="Erfassung i14-f-018">
					<GROUPSYMBOL>
						<TRUETYPEMARKERSYMBOL character="70" font="ESRI Default Marker" fontsize="12"/>
						<TRUETYPEMARKERSYMBOL fontcolor="145,133,96" character="71" font="ESRI Default Marker" fontsize="12"/>
					</GROUPSYMBOL>
				</EXACT>
				<EXACT value="i14-f-019" label="i14-f-019" quickcapture="false" quickcapturelabel="Erfassung i14-f-019">
					<GROUPSYMBOL>
						<TRUETYPEMARKERSYMBOL character="70" font="ESRI Default Marker" fontsize="12"/>
						<TRUETYPEMARKERSYMBOL fontcolor="120,88,237" character="71" font="ESRI Default Marker" fontsize="12"/>
					</GROUPSYMBOL>
				</EXACT>
				<EXACT value="i14-f-020" label="i14-f-020" quickcapture="false" quickcapturelabel="Erfassung i14-f-020">
					<GROUPSYMBOL>
						<TRUETYPEMARKERSYMBOL character="70" font="ESRI Default Marker" fontsize="12"/>
						<TRUETYPEMARKERSYMBOL fontcolor="91,190,212" character="71" font="ESRI Default Marker" fontsize="12"/>
					</GROUPSYMBOL>
				</EXACT>
				<EXACT value="i14-f-021" label="i14-f-021" quickcapture="false" quickcapturelabel="Erfassung i14-f-021">
					<GROUPSYMBOL>
						<TRUETYPEMARKERSYMBOL character="70" font="ESRI Default Marker" fontsize="12"/>
						<TRUETYPEMARKERSYMBOL fontcolor="247,168,134" character="71" font="ESRI Default Marker" fontsize="12"/>
					</GROUPSYMBOL>
				</EXACT>
				<EXACT value="i14-f-022" label="i14-f-022" quickcapture="false" quickcapturelabel="Erfassung i14-f-022">
					<GROUPSYMBOL>
						<TRUETYPEMARKERSYMBOL character="70" font="ESRI Default Marker" fontsize="12"/>
						<TRUETYPEMARKERSYMBOL fontcolor="190,235,145" character="71" font="ESRI Default Marker" fontsize="12"/>
					</GROUPSYMBOL>
				</EXACT>
				<EXACT value="i14-f-023" label="i14-f-023" quickcapture="false" quickcapturelabel="Erfassung i14-f-023">
					<GROUPSYMBOL>
						<TRUETYPEMARKERSYMBOL character="70" font="ESRI Default Marker" fontsize="12"/>
						<TRUETYPEMARKERSYMBOL fontcolor="156,104,135" character="71" font="ESRI Default Marker" fontsize="12"/>
					</GROUPSYMBOL>
				</EXACT>
				<EXACT value="i14-f-024" label="i14-f-024" quickcapture="false" quickcapturelabel="Erfassung i14-f-024">
					<GROUPSYMBOL>
						<TRUETYPEMARKERSYMBOL character="70" font="ESRI Default Marker" fontsize="12"/>
						<TRUETYPEMARKERSYMBOL fontcolor="128,45,56" character="71" font="ESRI Default Marker" fontsize="12"/>
					</GROUPSYMBOL>
				</EXACT>
				<EXACT value="i14-f-025" label="i14-f-025" quickcapture="false" quickcapturelabel="Erfassung i14-f-025">
					<GROUPSYMBOL>
						<TRUETYPEMARKERSYMBOL character="70" font="ESRI Default Marker" fontsize="12"/>
						<TRUETYPEMARKERSYMBOL fontcolor="237,83,188" character="71" font="ESRI Default Marker" fontsize="12"/>
					</GROUPSYMBOL>
				</EXACT>
				<EXACT value="i14-f-026" label="i14-f-026" quickcapture="false" quickcapturelabel="Erfassung i14-f-026">
					<GROUPSYMBOL>
						<TRUETYPEMARKERSYMBOL character="70" font="ESRI Default Marker" fontsize="12"/>
						<TRUETYPEMARKERSYMBOL fontcolor="96,173,68" character="71" font="ESRI Default Marker" fontsize="12"/>
					</GROUPSYMBOL>
				</EXACT>
				<EXACT value="i14-f-027" label="i14-f-027" quickcapture="false" quickcapturelabel="Erfassung i14-f-027">
					<GROUPSYMBOL>
						<TRUETYPEMARKERSYMBOL character="70" font="ESRI Default Marker" fontsize="12"/>
						<TRUETYPEMARKERSYMBOL fontcolor="171,122,62" character="71" font="ESRI Default Marker" fontsize="12"/>
					</GROUPSYMBOL>
				</EXACT>
				<EXACT value="i14-f-028" label="i14-f-028" quickcapture="false" quickcapturelabel="Erfassung i14-f-028">
					<GROUPSYMBOL>
						<TRUETYPEMARKERSYMBOL character="70" font="ESRI Default Marker" fontsize="12"/>
						<TRUETYPEMARKERSYMBOL fontcolor="77,214,75" character="71" font="ESRI Default Marker" fontsize="12"/>
					</GROUPSYMBOL>
				</EXACT>
				<EXACT value="i14-f-029" label="i14-f-029" quickcapture="false" quickcapturelabel="Erfassung i14-f-029">
					<GROUPSYMBOL>
						<TRUETYPEMARKERSYMBOL character="70" font="ESRI Default Marker" fontsize="12"/>
						<TRUETYPEMARKERSYMBOL fontcolor="127,113,176" character="71" font="ESRI Default Marker" fontsize="12"/>
					</GROUPSYMBOL>
				</EXACT>
				<EXACT value="i14-f-030" label="i14-f-030" quickcapture="false" quickcapturelabel="Erfassung i14-f-030">
					<GROUPSYMBOL>
						<TRUETYPEMARKERSYMBOL character="70" font="ESRI Default Marker" fontsize="12"/>
						<TRUETYPEMARKERSYMBOL fontcolor="224,212,79" character="71" font="ESRI Default Marker" fontsize="12"/>
					</GROUPSYMBOL>
				</EXACT>
				<EXACT value="i14-f-031" label="i14-f-031" quickcapture="false" quickcapturelabel="Erfassung i14-f-031">
					<GROUPSYMBOL>
						<TRUETYPEMARKERSYMBOL character="70" font="ESRI Default Marker" fontsize="12"/>
						<TRUETYPEMARKERSYMBOL fontcolor="226,121,242" character="71" font="ESRI Default Marker" fontsize="12"/>
					</GROUPSYMBOL>
				</EXACT>
				<EXACT value="i14-f-032" label="i14-f-032" quickcapture="false" quickcapturelabel="Erfassung i14-f-032">
					<GROUPSYMBOL>
						<TRUETYPEMARKERSYMBOL character="70" font="ESRI Default Marker" fontsize="12"/>
						<TRUETYPEMARKERSYMBOL fontcolor="64,179,106" character="71" font="ESRI Default Marker" fontsize="12"/>
					</GROUPSYMBOL>
				</EXACT>
				<EXACT value="i14-f-033" label="i14-f-033" quickcapture="false" quickcapturelabel="Erfassung i14-f-033">
					<GROUPSYMBOL>
						<TRUETYPEMARKERSYMBOL character="70" font="ESRI Default Marker" fontsize="12"/>
						<TRUETYPEMARKERSYMBOL fontcolor="103,147,235" character="71" font="ESRI Default Marker" fontsize="12"/>
					</GROUPSYMBOL>
				</EXACT>
				<EXACT value="i14-f-034" label="i14-f-034" quickcapture="false" quickcapturelabel="Erfassung i14-f-034">
					<GROUPSYMBOL>
						<TRUETYPEMARKERSYMBOL character="70" font="ESRI Default Marker" fontsize="12"/>
						<TRUETYPEMARKERSYMBOL fontcolor="80,89,133" character="71" font="ESRI Default Marker" fontsize="12"/>
					</GROUPSYMBOL>
				</EXACT>
				<EXACT value="i14-f-035" label="i14-f-035" quickcapture="false" quickcapturelabel="Erfassung i14-f-035">
					<GROUPSYMBOL>
						<TRUETYPEMARKERSYMBOL character="70" font="ESRI Default Marker" fontsize="12"/>
						<TRUETYPEMARKERSYMBOL fontcolor="174,176,111" character="71" font="ESRI Default Marker" fontsize="12"/>
					</GROUPSYMBOL>
				</EXACT>
				<EXACT value="i14-f-036" label="i14-f-036" quickcapture="false" quickcapturelabel="Erfassung i14-f-036">
					<GROUPSYMBOL>
						<TRUETYPEMARKERSYMBOL character="70" font="ESRI Default Marker" fontsize="12"/>
						<TRUETYPEMARKERSYMBOL fontcolor="85,51,130" character="71" font="ESRI Default Marker" fontsize="12"/>
					</GROUPSYMBOL>
				</EXACT>
				<EXACT value="i14-f-037" label="i14-f-037" quickcapture="false" quickcapturelabel="Erfassung i14-f-037">
					<GROUPSYMBOL>
						<TRUETYPEMARKERSYMBOL character="70" font="ESRI Default Marker" fontsize="12"/>
						<TRUETYPEMARKERSYMBOL fontcolor="81,112,130" character="71" font="ESRI Default Marker" fontsize="12"/>
					</GROUPSYMBOL>
				</EXACT>
				<EXACT value="i14-f-038" label="i14-f-038" quickcapture="false" quickcapturelabel="Erfassung i14-f-038">
					<GROUPSYMBOL>
						<TRUETYPEMARKERSYMBOL character="70" font="ESRI Default Marker" fontsize="12"/>
						<TRUETYPEMARKERSYMBOL fontcolor="156,174,240" character="71" font="ESRI Default Marker" fontsize="12"/>
					</GROUPSYMBOL>
				</EXACT>
				<EXACT value="i14-f-039" label="i14-f-039" quickcapture="false" quickcapturelabel="Erfassung i14-f-039">
					<GROUPSYMBOL>
						<TRUETYPEMARKERSYMBOL character="70" font="ESRI Default Marker" fontsize="12"/>
						<TRUETYPEMARKERSYMBOL fontcolor="127,240,168" character="71" font="ESRI Default Marker" fontsize="12"/>
					</GROUPSYMBOL>
				</EXACT>
				<EXACT value="i14-f-040" label="i14-f-040" quickcapture="false" quickcapturelabel="Erfassung i14-f-040">
					<GROUPSYMBOL>
						<TRUETYPEMARKERSYMBOL character="70" font="ESRI Default Marker" fontsize="12"/>
						<TRUETYPEMARKERSYMBOL fontcolor="173,95,179" character="71" font="ESRI Default Marker" fontsize="12"/>
					</GROUPSYMBOL>
				</EXACT>
				<EXACT value="i14-f-041" label="i14-f-041" quickcapture="false" quickcapturelabel="Erfassung i14-f-041">
					<GROUPSYMBOL>
						<TRUETYPEMARKERSYMBOL character="70" font="ESRI Default Marker" fontsize="12"/>
						<TRUETYPEMARKERSYMBOL fontcolor="156,114,104" character="71" font="ESRI Default Marker" fontsize="12"/>
					</GROUPSYMBOL>
				</EXACT>
				<EXACT value="i14-f-042" label="i14-f-042" quickcapture="false" quickcapturelabel="Erfassung i14-f-042">
					<GROUPSYMBOL>
						<TRUETYPEMARKERSYMBOL character="70" font="ESRI Default Marker" fontsize="12"/>
						<TRUETYPEMARKERSYMBOL fontcolor="153,232,229" character="71" font="ESRI Default Marker" fontsize="12"/>
					</GROUPSYMBOL>
				</EXACT>
				<EXACT value="i14-f-043" label="i14-f-043" quickcapture="false" quickcapturelabel="Erfassung i14-f-043">
					<GROUPSYMBOL>
						<TRUETYPEMARKERSYMBOL character="70" font="ESRI Default Marker" fontsize="12"/>
						<TRUETYPEMARKERSYMBOL fontcolor="114,173,97" character="71" font="ESRI Default Marker" fontsize="12"/>
					</GROUPSYMBOL>
				</EXACT>
				<EXACT value="i14-f-044" label="i14-f-044" quickcapture="false" quickcapturelabel="Erfassung i14-f-044">
					<GROUPSYMBOL>
						<TRUETYPEMARKERSYMBOL character="70" font="ESRI Default Marker" fontsize="12"/>
						<TRUETYPEMARKERSYMBOL fontcolor="189,172,75" character="71" font="ESRI Default Marker" fontsize="12"/>
					</GROUPSYMBOL>
				</EXACT>
				<EXACT value="i14-f-045" label="i14-f-045" quickcapture="false" quickcapturelabel="Erfassung i14-f-045">
					<GROUPSYMBOL>
						<TRUETYPEMARKERSYMBOL character="70" font="ESRI Default Marker" fontsize="12"/>
						<TRUETYPEMARKERSYMBOL fontcolor="136,176,67" character="71" font="ESRI Default Marker" fontsize="12"/>
					</GROUPSYMBOL>
				</EXACT>
				<EXACT value="i14-f-046" label="i14-f-046" quickcapture="false" quickcapturelabel="Erfassung i14-f-046">
					<GROUPSYMBOL>
						<TRUETYPEMARKERSYMBOL character="70" font="ESRI Default Marker" fontsize="12"/>
						<TRUETYPEMARKERSYMBOL fontcolor="73,204,158" character="71" font="ESRI Default Marker" fontsize="12"/>
					</GROUPSYMBOL>
				</EXACT>
				<EXACT value="i14-m-001" label="i14-m-001" quickcapture="false" quickcapturelabel="Erfassung i14-m-001">
					<GROUPSYMBOL>
						<TRUETYPEMARKERSYMBOL character="46" font="ESRI Default Marker" fontsize="12"/>
						<TRUETYPEMARKERSYMBOL fontcolor="54,67,153" character="33" font="ESRI Default Marker" fontsize="12"/>
					</GROUPSYMBOL>
				</EXACT>
				<EXACT value="i14-m-002" label="i14-m-002" quickcapture="false" quickcapturelabel="Erfassung i14-m-002">
					<GROUPSYMBOL>
						<TRUETYPEMARKERSYMBOL character="47" font="ESRI Default Marker" fontsize="12"/>
						<TRUETYPEMARKERSYMBOL fontcolor="157,130,245" character="34" font="ESRI Default Marker" fontsize="12"/>
					</GROUPSYMBOL>
				</EXACT>
				<EXACT value="i14-m-003" label="i14-m-003" quickcapture="false" quickcapturelabel="Erfassung i14-m-003">
					<GROUPSYMBOL>
						<TRUETYPEMARKERSYMBOL character="48" font="ESRI Default Marker" fontsize="12"/>
						<TRUETYPEMARKERSYMBOL fontcolor="124,53,140" character="35" font="ESRI Default Marker" fontsize="12"/>
					</GROUPSYMBOL>
				</EXACT>
				<EXACT value="i14-m-004" label="i14-m-004" quickcapture="false" quickcapturelabel="Erfassung i14-m-004">
					<GROUPSYMBOL>
						<TRUETYPEMARKERSYMBOL character="49" font="ESRI Default Marker" fontsize="12"/>
						<TRUETYPEMARKERSYMBOL fontcolor="255,170,0" character="36" font="ESRI Default Marker" fontsize="12"/>
					</GROUPSYMBOL>
				</EXACT>
				<EXACT value="i14-m-005" label="i14-m-005" quickcapture="false" quickcapturelabel="Erfassung i14-m-005">
					<GROUPSYMBOL>
						<TRUETYPEMARKERSYMBOL character="50" font="ESRI Default Marker" fontsize="12"/>
						<TRUETYPEMARKERSYMBOL fontcolor="92,245,247" character="37" font="ESRI Default Marker" fontsize="12"/>
					</GROUPSYMBOL>
				</EXACT>
				<EXACT value="i14-m-006" label="i14-m-006" quickcapture="false" quickcapturelabel="Erfassung i14-m-006">
					<GROUPSYMBOL>
						<TRUETYPEMARKERSYMBOL character="60" font="ESRI Default Marker" fontsize="12"/>
						<TRUETYPEMARKERSYMBOL fontcolor="240,135,129" character="33" font="ESRI Default Marker" fontsize="12"/>
					</GROUPSYMBOL>
				</EXACT>
				<EXACT value="i14-m-007" label="i14-m-007" quickcapture="false" quickcapturelabel="Erfassung i14-m-007">
					<GROUPSYMBOL>
						<TRUETYPEMARKERSYMBOL character="62" font="ESRI Default Marker" fontsize="12"/>
						<TRUETYPEMARKERSYMBOL fontcolor="186,93,73" character="33" font="ESRI Default Marker" fontsize="12"/>
					</GROUPSYMBOL>
				</EXACT>
				<EXACT value="i14-m-008" label="i14-m-008" quickcapture="false" quickcapturelabel="Erfassung i14-m-008">
					<GROUPSYMBOL>
						<TRUETYPEMARKERSYMBOL character="85" font="ESRI Default Marker" fontsize="12"/>
						<TRUETYPEMARKERSYMBOL fontcolor="255,0,197" character="33" font="ESRI Default Marker" fontsize="12"/>
					</GROUPSYMBOL>
				</EXACT>
				<EXACT value="i14-m-009" label="i14-m-009" quickcapture="false" quickcapturelabel="Erfassung i14-m-009">
					<GROUPSYMBOL>
						<TRUETYPEMARKERSYMBOL character="79" font="ESRI Default Marker" fontsize="12"/>
						<TRUETYPEMARKERSYMBOL fontcolor="204,75,108" character="33" font="ESRI Default Marker" fontsize="12"/>
					</GROUPSYMBOL>
				</EXACT>
				<EXACT value="i14-m-010" label="i14-m-010" quickcapture="false" quickcapturelabel="Erfassung i14-m-010">
					<GROUPSYMBOL>
						<TRUETYPEMARKERSYMBOL character="84" font="ESRI Default Marker" fontsize="12"/>
						<TRUETYPEMARKERSYMBOL fontcolor="156,153,96" character="34" font="ESRI Default Marker" fontsize="12"/>
					</GROUPSYMBOL>
				</EXACT>
				<EXACT value="i14-m-011" label="i14-m-011" quickcapture="false" quickcapturelabel="Erfassung i14-m-011">
					<GROUPSYMBOL>
						<TRUETYPEMARKERSYMBOL character="46" font="ESRI Default Marker" fontsize="12"/>
						<TRUETYPEMARKERSYMBOL fontcolor="245,250,152" character="33" font="ESRI Default Marker" fontsize="12"/>
					</GROUPSYMBOL>
				</EXACT>
				<EXACT value="i14-m-012" label="i14-m-012" quickcapture="false" quickcapturelabel="Erfassung i14-m-012">
					<GROUPSYMBOL>
						<TRUETYPEMARKERSYMBOL character="47" font="ESRI Default Marker" fontsize="12"/>
						<TRUETYPEMARKERSYMBOL fontcolor="214,75,161" character="34" font="ESRI Default Marker" fontsize="12"/>
					</GROUPSYMBOL>
				</EXACT>
				<EXACT value="i14-m-013" label="i14-m-013" quickcapture="false" quickcapturelabel="Erfassung i14-m-013">
					<GROUPSYMBOL>
						<TRUETYPEMARKERSYMBOL character="48" font="ESRI Default Marker" fontsize="12"/>
						<TRUETYPEMARKERSYMBOL fontcolor="175,196,128" character="35" font="ESRI Default Marker" fontsize="12"/>
					</GROUPSYMBOL>
				</EXACT>
				<EXACT value="i14-m-014" label="i14-m-014" quickcapture="false" quickcapturelabel="Erfassung i14-m-014">
					<GROUPSYMBOL>
						<TRUETYPEMARKERSYMBOL character="49" font="ESRI Default Marker" fontsize="12"/>
						<TRUETYPEMARKERSYMBOL fontcolor="128,68,72" character="36" font="ESRI Default Marker" fontsize="12"/>
					</GROUPSYMBOL>
				</EXACT>
				<EXACT value="i14-m-015" label="i14-m-015" quickcapture="false" quickcapturelabel="Erfassung i14-m-015">
					<GROUPSYMBOL>
						<TRUETYPEMARKERSYMBOL character="50" font="ESRI Default Marker" fontsize="12"/>
						<TRUETYPEMARKERSYMBOL fontcolor="212,118,78" character="37" font="ESRI Default Marker" fontsize="12"/>
					</GROUPSYMBOL>
				</EXACT>
				<EXACT value="i14-m-016" label="i14-m-016" quickcapture="false" quickcapturelabel="Erfassung i14-m-016">
					<GROUPSYMBOL>
						<TRUETYPEMARKERSYMBOL character="60" font="ESRI Default Marker" fontsize="12"/>
						<TRUETYPEMARKERSYMBOL fontcolor="201,71,147" character="33" font="ESRI Default Marker" fontsize="12"/>
					</GROUPSYMBOL>
				</EXACT>
				<EXACT value="i14-m-017" label="i14-m-017" quickcapture="false" quickcapturelabel="Erfassung i14-m-017">
					<GROUPSYMBOL>
						<TRUETYPEMARKERSYMBOL character="62" font="ESRI Default Marker" fontsize="12"/>
						<TRUETYPEMARKERSYMBOL fontcolor="111,181,191" character="33" font="ESRI Default Marker" fontsize="12"/>
					</GROUPSYMBOL>
				</EXACT>
				<EXACT value="i14-m-018" label="i14-m-018" quickcapture="false" quickcapturelabel="Erfassung i14-m-018">
					<GROUPSYMBOL>
						<TRUETYPEMARKERSYMBOL character="85" font="ESRI Default Marker" fontsize="12"/>
						<TRUETYPEMARKERSYMBOL fontcolor="162,237,157" character="33" font="ESRI Default Marker" fontsize="12"/>
					</GROUPSYMBOL>
				</EXACT>
				<EXACT value="i14-m-019" label="i14-m-019" quickcapture="false" quickcapturelabel="Erfassung i14-m-019">
					<GROUPSYMBOL>
						<TRUETYPEMARKERSYMBOL character="79" font="ESRI Default Marker" fontsize="12"/>
						<TRUETYPEMARKERSYMBOL fontcolor="99,167,219" character="33" font="ESRI Default Marker" fontsize="12"/>
					</GROUPSYMBOL>
				</EXACT>
				<EXACT value="i14-m-020" label="i14-m-020" quickcapture="false" quickcapturelabel="Erfassung i14-m-020">
					<GROUPSYMBOL>
						<TRUETYPEMARKERSYMBOL character="84" font="ESRI Default Marker" fontsize="12"/>
						<TRUETYPEMARKERSYMBOL fontcolor="160,235,150" character="34" font="ESRI Default Marker" fontsize="12"/>
					</GROUPSYMBOL>
				</EXACT>
				<EXACT value="i14-m-021" label="i14-m-021" quickcapture="false" quickcapturelabel="Erfassung i14-m-021">
					<GROUPSYMBOL>
						<TRUETYPEMARKERSYMBOL character="46" font="ESRI Default Marker" fontsize="12"/>
						<TRUETYPEMARKERSYMBOL fontcolor="78,116,191" character="33" font="ESRI Default Marker" fontsize="12"/>
					</GROUPSYMBOL>
				</EXACT>
				<EXACT value="i14-m-022" label="i14-m-022" quickcapture="false" quickcapturelabel="Erfassung i14-m-022">
					<GROUPSYMBOL>
						<TRUETYPEMARKERSYMBOL character="47" font="ESRI Default Marker" fontsize="12"/>
						<TRUETYPEMARKERSYMBOL fontcolor="186,119,135" character="34" font="ESRI Default Marker" fontsize="12"/>
					</GROUPSYMBOL>
				</EXACT>
				<EXACT value="i14-m-023" label="i14-m-023" quickcapture="false" quickcapturelabel="Erfassung i14-m-023">
					<GROUPSYMBOL>
						<TRUETYPEMARKERSYMBOL character="48" font="ESRI Default Marker" fontsize="12"/>
						<TRUETYPEMARKERSYMBOL fontcolor="83,94,140" character="35" font="ESRI Default Marker" fontsize="12"/>
					</GROUPSYMBOL>
				</EXACT>
				<EXACT value="i14-m-024" label="i14-m-024" quickcapture="false" quickcapturelabel="Erfassung i14-m-024">
					<GROUPSYMBOL>
						<TRUETYPEMARKERSYMBOL character="49" font="ESRI Default Marker" fontsize="12"/>
						<TRUETYPEMARKERSYMBOL fontcolor="63,171,103" character="36" font="ESRI Default Marker" fontsize="12"/>
					</GROUPSYMBOL>
				</EXACT>
				<EXACT value="i14-m-025" label="i14-m-025" quickcapture="false" quickcapturelabel="Erfassung i14-m-025">
					<GROUPSYMBOL>
						<TRUETYPEMARKERSYMBOL character="50" font="ESRI Default Marker" fontsize="12"/>
						<TRUETYPEMARKERSYMBOL fontcolor="146,153,72" character="37" font="ESRI Default Marker" fontsize="12"/>
					</GROUPSYMBOL>
				</EXACT>
				<EXACT value="i14-m-026" label="i14-m-026" quickcapture="false" quickcapturelabel="Erfassung i14-m-026">
					<GROUPSYMBOL>
						<TRUETYPEMARKERSYMBOL character="60" font="ESRI Default Marker" fontsize="12"/>
						<TRUETYPEMARKERSYMBOL fontcolor="Yellow" character="33" font="ESRI Default Marker" fontsize="12"/>
					</GROUPSYMBOL>
				</EXACT>
				<EXACT value="i14-m-027" label="i14-m-027" quickcapture="false" quickcapturelabel="Erfassung i14-m-027">
					<GROUPSYMBOL>
						<TRUETYPEMARKERSYMBOL character="62" font="ESRI Default Marker" fontsize="12"/>
						<TRUETYPEMARKERSYMBOL fontcolor="95,180,250" character="33" font="ESRI Default Marker" fontsize="12"/>
					</GROUPSYMBOL>
				</EXACT>
				<EXACT value="i14-m-028" label="i14-m-028" quickcapture="false" quickcapturelabel="Erfassung i14-m-028">
					<GROUPSYMBOL>
						<TRUETYPEMARKERSYMBOL character="85" font="ESRI Default Marker" fontsize="12"/>
						<TRUETYPEMARKERSYMBOL fontcolor="161,64,88" character="33" font="ESRI Default Marker" fontsize="12"/>
					</GROUPSYMBOL>
				</EXACT>
				<EXACT value="i14-m-029" label="i14-m-029" quickcapture="false" quickcapturelabel="Erfassung i14-m-029">
					<GROUPSYMBOL>
						<TRUETYPEMARKERSYMBOL character="79" font="ESRI Default Marker" fontsize="12"/>
						<TRUETYPEMARKERSYMBOL fontcolor="152,250,180" character="33" font="ESRI Default Marker" fontsize="12"/>
					</GROUPSYMBOL>
				</EXACT>
				<EXACT value="i14-m-030" label="i14-m-030" quickcapture="false" quickcapturelabel="Erfassung i14-m-030">
					<GROUPSYMBOL>
						<TRUETYPEMARKERSYMBOL character="84" font="ESRI Default Marker" fontsize="12"/>
						<TRUETYPEMARKERSYMBOL fontcolor="122,240,175" character="34" font="ESRI Default Marker" fontsize="12"/>
					</GROUPSYMBOL>
				</EXACT>
				<EXACT value="i14-m-031" label="i14-m-031" quickcapture="false" quickcapturelabel="Erfassung i14-m-031">
					<GROUPSYMBOL>
						<TRUETYPEMARKERSYMBOL character="46" font="ESRI Default Marker" fontsize="12"/>
						<TRUETYPEMARKERSYMBOL fontcolor="145,63,65" character="33" font="ESRI Default Marker" fontsize="12"/>
					</GROUPSYMBOL>
				</EXACT>
				<EXACT value="i14-m-032" label="i14-m-032" quickcapture="false" quickcapturelabel="Erfassung i14-m-032">
					<GROUPSYMBOL>
						<TRUETYPEMARKERSYMBOL character="47" font="ESRI Default Marker" fontsize="12"/>
						<TRUETYPEMARKERSYMBOL fontcolor="217,196,106" character="34" font="ESRI Default Marker" fontsize="12"/>
					</GROUPSYMBOL>
				</EXACT>
				<EXACT value="i14-m-033" label="i14-m-033" quickcapture="false" quickcapturelabel="Erfassung i14-m-033">
					<GROUPSYMBOL>
						<TRUETYPEMARKERSYMBOL character="48" font="ESRI Default Marker" fontsize="12"/>
						<TRUETYPEMARKERSYMBOL fontcolor="224,139,232" character="35" font="ESRI Default Marker" fontsize="12"/>
					</GROUPSYMBOL>
				</EXACT>
				<EXACT value="i14-m-034" label="i14-m-034" quickcapture="false" quickcapturelabel="Erfassung i14-m-034">
					<GROUPSYMBOL>
						<TRUETYPEMARKERSYMBOL character="49" font="ESRI Default Marker" fontsize="12"/>
						<TRUETYPEMARKERSYMBOL fontcolor="124,130,87" character="36" font="ESRI Default Marker" fontsize="12"/>
					</GROUPSYMBOL>
				</EXACT>
				<EXACT value="i14-m-035" label="i14-m-035" quickcapture="false" quickcapturelabel="Erfassung i14-m-035">
					<GROUPSYMBOL>
						<TRUETYPEMARKERSYMBOL character="50" font="ESRI Default Marker" fontsize="12"/>
						<TRUETYPEMARKERSYMBOL fontcolor="204,204,204" character="37" font="ESRI Default Marker" fontsize="12"/>
					</GROUPSYMBOL>
				</EXACT>
				<EXACT value="i14-m-036" label="i14-m-036" quickcapture="false" quickcapturelabel="Erfassung i14-m-036">
					<GROUPSYMBOL>
						<TRUETYPEMARKERSYMBOL character="60" font="ESRI Default Marker" fontsize="12"/>
						<TRUETYPEMARKERSYMBOL fontcolor="0,255,197" character="33" font="ESRI Default Marker" fontsize="12"/>
					</GROUPSYMBOL>
				</EXACT>
				<EXACT value="i14-m-037" label="i14-m-037" quickcapture="false" quickcapturelabel="Erfassung i14-m-037">
					<GROUPSYMBOL>
						<TRUETYPEMARKERSYMBOL character="62" font="ESRI Default Marker" fontsize="12"/>
						<TRUETYPEMARKERSYMBOL fontcolor="181,219,147" character="33" font="ESRI Default Marker" fontsize="12"/>
					</GROUPSYMBOL>
				</EXACT>
				<EXACT value="i14-m-038" label="i14-m-038" quickcapture="false" quickcapturelabel="Erfassung i14-m-038">
					<GROUPSYMBOL>
						<TRUETYPEMARKERSYMBOL character="85" font="ESRI Default Marker" fontsize="12"/>
						<TRUETYPEMARKERSYMBOL fontcolor="96,171,133" character="33" font="ESRI Default Marker" fontsize="12"/>
					</GROUPSYMBOL>
				</EXACT>
				<EXACT value="i14-m-039" label="i14-m-039" quickcapture="false" quickcapturelabel="Erfassung i14-m-039">
					<GROUPSYMBOL>
						<TRUETYPEMARKERSYMBOL character="79" font="ESRI Default Marker" fontsize="12"/>
						<TRUETYPEMARKERSYMBOL fontcolor="117,190,224" character="33" font="ESRI Default Marker" fontsize="12"/>
					</GROUPSYMBOL>
				</EXACT>
				<EXACT value="i14-m-040" label="i14-m-040" quickcapture="false" quickcapturelabel="Erfassung i14-m-040">
					<GROUPSYMBOL>
						<TRUETYPEMARKERSYMBOL character="84" font="ESRI Default Marker" fontsize="12"/>
						<TRUETYPEMARKERSYMBOL fontcolor="99,194,235" character="34" font="ESRI Default Marker" fontsize="12"/>
					</GROUPSYMBOL>
				</EXACT>
				<EXACT value="i14-m-041" label="i14-m-041" quickcapture="false" quickcapturelabel="Erfassung i14-m-041">
					<GROUPSYMBOL>
						<TRUETYPEMARKERSYMBOL character="46" font="ESRI Default Marker" fontsize="12"/>
						<TRUETYPEMARKERSYMBOL fontcolor="Yellow" character="33" font="ESRI Default Marker" fontsize="12"/>
					</GROUPSYMBOL>
				</EXACT>
				<EXACT value="i14-m-042" label="i14-m-042" quickcapture="false" quickcapturelabel="Erfassung i14-m-042">
					<GROUPSYMBOL>
						<TRUETYPEMARKERSYMBOL character="47" font="ESRI Default Marker" fontsize="12"/>
						<TRUETYPEMARKERSYMBOL fontcolor="98,227,171" character="34" font="ESRI Default Marker" fontsize="12"/>
					</GROUPSYMBOL>
				</EXACT>
				<EXACT value="i14-m-043" label="i14-m-043" quickcapture="false" quickcapturelabel="Erfassung i14-m-043">
					<GROUPSYMBOL>
						<TRUETYPEMARKERSYMBOL character="48" font="ESRI Default Marker" fontsize="12"/>
						<TRUETYPEMARKERSYMBOL fontcolor="109,179,79" character="35" font="ESRI Default Marker" fontsize="12"/>
					</GROUPSYMBOL>
				</EXACT>
				<EXACT value="i14-m-044" label="i14-m-044" quickcapture="false" quickcapturelabel="Erfassung i14-m-044">
					<GROUPSYMBOL>
						<TRUETYPEMARKERSYMBOL character="49" font="ESRI Default Marker" fontsize="12"/>
						<TRUETYPEMARKERSYMBOL fontcolor="96,151,181" character="36" font="ESRI Default Marker" fontsize="12"/>
					</GROUPSYMBOL>
				</EXACT>
				<EXACT value="i14-m-045" label="i14-m-045" quickcapture="false" quickcapturelabel="Erfassung i14-m-045">
					<GROUPSYMBOL>
						<TRUETYPEMARKERSYMBOL character="50" font="ESRI Default Marker" fontsize="12"/>
						<TRUETYPEMARKERSYMBOL fontcolor="105,192,201" character="37" font="ESRI Default Marker" fontsize="12"/>
					</GROUPSYMBOL>
				</EXACT>
				<EXACT value="i14-m-046" label="i14-m-046" quickcapture="false" quickcapturelabel="Erfassung i14-m-046">
					<GROUPSYMBOL>
						<TRUETYPEMARKERSYMBOL character="60" font="ESRI Default Marker" fontsize="12"/>
						<TRUETYPEMARKERSYMBOL fontcolor="167,219,77" character="33" font="ESRI Default Marker" fontsize="12"/>
					</GROUPSYMBOL>
				</EXACT>
				<EXACT value="i14-m-047" label="i14-m-047" quickcapture="false" quickcapturelabel="Erfassung i14-m-047">
					<GROUPSYMBOL>
						<TRUETYPEMARKERSYMBOL character="62" font="ESRI Default Marker" fontsize="12"/>
						<TRUETYPEMARKERSYMBOL fontcolor="140,131,80" character="33" font="ESRI Default Marker" fontsize="12"/>
					</GROUPSYMBOL>
				</EXACT>
				<EXACT value="i14-m-048" label="i14-m-048" quickcapture="false" quickcapturelabel="Erfassung i14-m-048">
					<GROUPSYMBOL>
						<TRUETYPEMARKERSYMBOL character="85" font="ESRI Default Marker" fontsize="12"/>
						<TRUETYPEMARKERSYMBOL fontcolor="0,230,169" character="33" font="ESRI Default Marker" fontsize="12"/>
					</GROUPSYMBOL>
				</EXACT>
				<EXACT value="i14-m-049" label="i14-m-049" quickcapture="false" quickcapturelabel="Erfassung i14-m-049">
					<GROUPSYMBOL>
						<TRUETYPEMARKERSYMBOL character="79" font="ESRI Default Marker" fontsize="12"/>
						<TRUETYPEMARKERSYMBOL fontcolor="72,76,148" character="33" font="ESRI Default Marker" fontsize="12"/>
					</GROUPSYMBOL>
				</EXACT>
				<EXACT value="i14-m-050" label="i14-m-050" quickcapture="false" quickcapturelabel="Erfassung i14-m-050">
					<GROUPSYMBOL>
						<TRUETYPEMARKERSYMBOL character="84" font="ESRI Default Marker" fontsize="12"/>
						<TRUETYPEMARKERSYMBOL fontcolor="87,201,169" character="34" font="ESRI Default Marker" fontsize="12"/>
					</GROUPSYMBOL>
				</EXACT>
				<EXACT value="i15-f-001" label="i15-f-001" quickcapture="false" quickcapturelabel="Erfassung i15-f-001">
					<GROUPSYMBOL>
						<TRUETYPEMARKERSYMBOL character="70" font="ESRI Default Marker" fontsize="12"/>
						<TRUETYPEMARKERSYMBOL fontcolor="145,118,81" character="71" font="ESRI Default Marker" fontsize="12"/>
					</GROUPSYMBOL>
				</EXACT>
				<EXACT value="i15-f-002" label="i15-f-002" quickcapture="false" quickcapturelabel="Erfassung i15-f-002">
					<GROUPSYMBOL>
						<TRUETYPEMARKERSYMBOL character="70" font="ESRI Default Marker" fontsize="12"/>
						<TRUETYPEMARKERSYMBOL fontcolor="158,99,207" character="71" font="ESRI Default Marker" fontsize="12"/>
					</GROUPSYMBOL>
				</EXACT>
				<EXACT value="i15-f-003" label="i15-f-003" quickcapture="false" quickcapturelabel="Erfassung i15-f-003">
					<GROUPSYMBOL>
						<TRUETYPEMARKERSYMBOL character="70" font="ESRI Default Marker" fontsize="12"/>
						<TRUETYPEMARKERSYMBOL fontcolor="101,134,161" character="71" font="ESRI Default Marker" fontsize="12"/>
					</GROUPSYMBOL>
				</EXACT>
				<EXACT value="i15-f-004" label="i15-f-004" quickcapture="false" quickcapturelabel="Erfassung i15-f-004">
					<GROUPSYMBOL>
						<TRUETYPEMARKERSYMBOL character="70" font="ESRI Default Marker" fontsize="12"/>
						<TRUETYPEMARKERSYMBOL fontcolor="85,207,109" character="71" font="ESRI Default Marker" fontsize="12"/>
					</GROUPSYMBOL>
				</EXACT>
				<EXACT value="i15-f-005" label="i15-f-005" quickcapture="false" quickcapturelabel="Erfassung i15-f-005">
					<GROUPSYMBOL>
						<TRUETYPEMARKERSYMBOL character="70" font="ESRI Default Marker" fontsize="12"/>
						<TRUETYPEMARKERSYMBOL fontcolor="232,129,88" character="71" font="ESRI Default Marker" fontsize="12"/>
					</GROUPSYMBOL>
				</EXACT>
				<EXACT value="i15-f-006" label="i15-f-006" quickcapture="false" quickcapturelabel="Erfassung i15-f-006">
					<GROUPSYMBOL>
						<TRUETYPEMARKERSYMBOL character="70" font="ESRI Default Marker" fontsize="12"/>
						<TRUETYPEMARKERSYMBOL fontcolor="212,198,76" character="71" font="ESRI Default Marker" fontsize="12"/>
					</GROUPSYMBOL>
				</EXACT>
				<EXACT value="i15-f-007" label="i15-f-007" quickcapture="false" quickcapturelabel="Erfassung i15-f-007">
					<GROUPSYMBOL>
						<TRUETYPEMARKERSYMBOL character="70" font="ESRI Default Marker" fontsize="12"/>
						<TRUETYPEMARKERSYMBOL fontcolor="77,214,189" character="71" font="ESRI Default Marker" fontsize="12"/>
					</GROUPSYMBOL>
				</EXACT>
				<EXACT value="i15-f-008" label="i15-f-008" quickcapture="false" quickcapturelabel="Erfassung i15-f-008">
					<GROUPSYMBOL>
						<TRUETYPEMARKERSYMBOL character="70" font="ESRI Default Marker" fontsize="12"/>
						<TRUETYPEMARKERSYMBOL fontcolor="158,103,141" character="71" font="ESRI Default Marker" fontsize="12"/>
					</GROUPSYMBOL>
				</EXACT>
				<EXACT value="i15-f-009" label="i15-f-009" quickcapture="false" quickcapturelabel="Erfassung i15-f-009">
					<GROUPSYMBOL>
						<TRUETYPEMARKERSYMBOL character="70" font="ESRI Default Marker" fontsize="12"/>
						<TRUETYPEMARKERSYMBOL fontcolor="89,130,70" character="71" font="ESRI Default Marker" fontsize="12"/>
					</GROUPSYMBOL>
				</EXACT>
				<EXACT value="i15-f-010" label="i15-f-010" quickcapture="false" quickcapturelabel="Erfassung i15-f-010">
					<GROUPSYMBOL>
						<TRUETYPEMARKERSYMBOL character="70" font="ESRI Default Marker" fontsize="12"/>
						<TRUETYPEMARKERSYMBOL fontcolor="234,85,242" character="71" font="ESRI Default Marker" fontsize="12"/>
					</GROUPSYMBOL>
				</EXACT>
				<EXACT value="i15-f-011" label="i15-f-011" quickcapture="false" quickcapturelabel="Erfassung i15-f-011">
					<GROUPSYMBOL>
						<TRUETYPEMARKERSYMBOL character="70" font="ESRI Default Marker" fontsize="12"/>
						<TRUETYPEMARKERSYMBOL fontcolor="153,157,242" character="71" font="ESRI Default Marker" fontsize="12"/>
					</GROUPSYMBOL>
				</EXACT>
				<EXACT value="i15-f-012" label="i15-f-012" quickcapture="false" quickcapturelabel="Erfassung i15-f-012">
					<GROUPSYMBOL>
						<TRUETYPEMARKERSYMBOL character="70" font="ESRI Default Marker" fontsize="12"/>
						<TRUETYPEMARKERSYMBOL fontcolor="150,53,72" character="71" font="ESRI Default Marker" fontsize="12"/>
					</GROUPSYMBOL>
				</EXACT>
				<EXACT value="i15-f-013" label="i15-f-013" quickcapture="false" quickcapturelabel="Erfassung i15-f-013">
					<GROUPSYMBOL>
						<TRUETYPEMARKERSYMBOL character="70" font="ESRI Default Marker" fontsize="12"/>
						<TRUETYPEMARKERSYMBOL fontcolor="245,100,180" character="71" font="ESRI Default Marker" fontsize="12"/>
					</GROUPSYMBOL>
				</EXACT>
				<EXACT value="i15-f-014" label="i15-f-014" quickcapture="false" quickcapturelabel="Erfassung i15-f-014">
					<GROUPSYMBOL>
						<TRUETYPEMARKERSYMBOL character="70" font="ESRI Default Marker" fontsize="12"/>
						<TRUETYPEMARKERSYMBOL fontcolor="153,209,75" character="71" font="ESRI Default Marker" fontsize="12"/>
					</GROUPSYMBOL>
				</EXACT>
				<EXACT value="i15-f-015" label="i15-f-015" quickcapture="false" quickcapturelabel="Erfassung i15-f-015">
					<GROUPSYMBOL>
						<TRUETYPEMARKERSYMBOL character="70" font="ESRI Default Marker" fontsize="12"/>
						<TRUETYPEMARKERSYMBOL fontcolor="68,73,135" character="71" font="ESRI Default Marker" fontsize="12"/>
					</GROUPSYMBOL>
				</EXACT>
				<EXACT value="i15-f-016" label="i15-f-016" quickcapture="false" quickcapturelabel="Erfassung i15-f-016">
					<GROUPSYMBOL>
						<TRUETYPEMARKERSYMBOL character="70" font="ESRI Default Marker" fontsize="12"/>
						<TRUETYPEMARKERSYMBOL fontcolor="208,217,145" character="71" font="ESRI Default Marker" fontsize="12"/>
					</GROUPSYMBOL>
				</EXACT>
				<EXACT value="i15-f-017" label="i15-f-017" quickcapture="false" quickcapturelabel="Erfassung i15-f-017">
					<GROUPSYMBOL>
						<TRUETYPEMARKERSYMBOL character="70" font="ESRI Default Marker" fontsize="12"/>
						<TRUETYPEMARKERSYMBOL fontcolor="71,71,204" character="71" font="ESRI Default Marker" fontsize="12"/>
					</GROUPSYMBOL>
				</EXACT>
				<EXACT value="i15-f-018" label="i15-f-018" quickcapture="false" quickcapturelabel="Erfassung i15-f-018">
					<GROUPSYMBOL>
						<TRUETYPEMARKERSYMBOL character="70" font="ESRI Default Marker" fontsize="12"/>
						<TRUETYPEMARKERSYMBOL fontcolor="110,208,235" character="71" font="ESRI Default Marker" fontsize="12"/>
					</GROUPSYMBOL>
				</EXACT>
				<EXACT value="i15-f-019" label="i15-f-019" quickcapture="false" quickcapturelabel="Erfassung i15-f-019">
					<GROUPSYMBOL>
						<TRUETYPEMARKERSYMBOL character="70" font="ESRI Default Marker" fontsize="12"/>
						<TRUETYPEMARKERSYMBOL fontcolor="55,158,107" character="71" font="ESRI Default Marker" fontsize="12"/>
					</GROUPSYMBOL>
				</EXACT>
				<EXACT value="i15-f-020" label="i15-f-020" quickcapture="false" quickcapturelabel="Erfassung i15-f-020">
					<GROUPSYMBOL>
						<TRUETYPEMARKERSYMBOL character="70" font="ESRI Default Marker" fontsize="12"/>
						<TRUETYPEMARKERSYMBOL fontcolor="207,120,120" character="71" font="ESRI Default Marker" fontsize="12"/>
					</GROUPSYMBOL>
				</EXACT>
				<EXACT value="i15-f-021" label="i15-f-021" quickcapture="false" quickcapturelabel="Erfassung i15-f-021">
					<GROUPSYMBOL>
						<TRUETYPEMARKERSYMBOL character="70" font="ESRI Default Marker" fontsize="12"/>
						<TRUETYPEMARKERSYMBOL fontcolor="165,240,146" character="71" font="ESRI Default Marker" fontsize="12"/>
					</GROUPSYMBOL>
				</EXACT>
				<EXACT value="i15-f-022" label="i15-f-022" quickcapture="false" quickcapturelabel="Erfassung i15-f-022">
					<GROUPSYMBOL>
						<TRUETYPEMARKERSYMBOL character="70" font="ESRI Default Marker" fontsize="12"/>
						<TRUETYPEMARKERSYMBOL fontcolor="230,182,135" character="71" font="ESRI Default Marker" fontsize="12"/>
					</GROUPSYMBOL>
				</EXACT>
				<EXACT value="i15-f-023" label="i15-f-023" quickcapture="false" quickcapturelabel="Erfassung i15-f-023">
					<GROUPSYMBOL>
						<TRUETYPEMARKERSYMBOL character="70" font="ESRI Default Marker" fontsize="12"/>
						<TRUETYPEMARKERSYMBOL fontcolor="237,152,216" character="71" font="ESRI Default Marker" fontsize="12"/>
					</GROUPSYMBOL>
				</EXACT>
				<EXACT value="i15-f-024" label="i15-f-024" quickcapture="false" quickcapturelabel="Erfassung i15-f-024">
					<GROUPSYMBOL>
						<TRUETYPEMARKERSYMBOL character="70" font="ESRI Default Marker" fontsize="12"/>
						<TRUETYPEMARKERSYMBOL fontcolor="109,176,161" character="71" font="ESRI Default Marker" fontsize="12"/>
					</GROUPSYMBOL>
				</EXACT>
				<EXACT value="i15-f-025" label="i15-f-025" quickcapture="false" quickcapturelabel="Erfassung i15-f-025">
					<GROUPSYMBOL>
						<TRUETYPEMARKERSYMBOL character="70" font="ESRI Default Marker" fontsize="12"/>
						<TRUETYPEMARKERSYMBOL fontcolor="130,51,129" character="71" font="ESRI Default Marker" fontsize="12"/>
					</GROUPSYMBOL>
				</EXACT>
				<EXACT value="i15-f-026" label="i15-f-026" quickcapture="false" quickcapturelabel="Erfassung i15-f-026">
					<GROUPSYMBOL>
						<TRUETYPEMARKERSYMBOL character="70" font="ESRI Default Marker" fontsize="12"/>
						<TRUETYPEMARKERSYMBOL fontcolor="145,84,54" character="71" font="ESRI Default Marker" fontsize="12"/>
					</GROUPSYMBOL>
				</EXACT>
				<EXACT value="i15-f-027" label="i15-f-027" quickcapture="false" quickcapturelabel="Erfassung i15-f-027">
					<GROUPSYMBOL>
						<TRUETYPEMARKERSYMBOL character="70" font="ESRI Default Marker" fontsize="12"/>
						<TRUETYPEMARKERSYMBOL fontcolor="140,139,58" character="71" font="ESRI Default Marker" fontsize="12"/>
					</GROUPSYMBOL>
				</EXACT>
				<EXACT value="i15-f-028" label="i15-f-028" quickcapture="false" quickcapturelabel="Erfassung i15-f-028">
					<GROUPSYMBOL>
						<TRUETYPEMARKERSYMBOL character="70" font="ESRI Default Marker" fontsize="12"/>
						<TRUETYPEMARKERSYMBOL fontcolor="92,54,153" character="71" font="ESRI Default Marker" fontsize="12"/>
					</GROUPSYMBOL>
				</EXACT>
				<EXACT value="i15-f-029" label="i15-f-029" quickcapture="false" quickcapturelabel="Erfassung i15-f-029">
					<GROUPSYMBOL>
						<TRUETYPEMARKERSYMBOL character="70" font="ESRI Default Marker" fontsize="12"/>
						<TRUETYPEMARKERSYMBOL fontcolor="233,123,237" character="71" font="ESRI Default Marker" fontsize="12"/>
					</GROUPSYMBOL>
				</EXACT>
				<EXACT value="i15-f-030" label="i15-f-030" quickcapture="false" quickcapturelabel="Erfassung i15-f-030">
					<GROUPSYMBOL>
						<TRUETYPEMARKERSYMBOL character="70" font="ESRI Default Marker" fontsize="12"/>
						<TRUETYPEMARKERSYMBOL fontcolor="Yellow" character="71" font="ESRI Default Marker" fontsize="12"/>
					</GROUPSYMBOL>
				</EXACT>
				<EXACT value="i15-f-031" label="i15-f-031" quickcapture="false" quickcapturelabel="Erfassung i15-f-031">
					<GROUPSYMBOL>
						<TRUETYPEMARKERSYMBOL character="70" font="ESRI Default Marker" fontsize="12"/>
						<TRUETYPEMARKERSYMBOL fontcolor="165,199,101" character="71" font="ESRI Default Marker" fontsize="12"/>
					</GROUPSYMBOL>
				</EXACT>
				<EXACT value="i15-f-032" label="i15-f-032" quickcapture="false" quickcapturelabel="Erfassung i15-f-032">
					<GROUPSYMBOL>
						<TRUETYPEMARKERSYMBOL character="70" font="ESRI Default Marker" fontsize="12"/>
						<TRUETYPEMARKERSYMBOL fontcolor="235,91,125" character="71" font="ESRI Default Marker" fontsize="12"/>
					</GROUPSYMBOL>
				</EXACT>
				<EXACT value="i15-f-033" label="i15-f-033" quickcapture="false" quickcapturelabel="Erfassung i15-f-033">
					<GROUPSYMBOL>
						<TRUETYPEMARKERSYMBOL character="70" font="ESRI Default Marker" fontsize="12"/>
						<TRUETYPEMARKERSYMBOL fontcolor="201,139,232" character="71" font="ESRI Default Marker" fontsize="12"/>
					</GROUPSYMBOL>
				</EXACT>
				<EXACT value="i15-f-034" label="i15-f-034" quickcapture="false" quickcapturelabel="Erfassung i15-f-034">
					<GROUPSYMBOL>
						<TRUETYPEMARKERSYMBOL character="70" font="ESRI Default Marker" fontsize="12"/>
						<TRUETYPEMARKERSYMBOL fontcolor="247,161,184" character="71" font="ESRI Default Marker" fontsize="12"/>
					</GROUPSYMBOL>
				</EXACT>
				<EXACT value="i15-f-035" label="i15-f-035" quickcapture="false" quickcapturelabel="Erfassung i15-f-035">
					<GROUPSYMBOL>
						<TRUETYPEMARKERSYMBOL character="70" font="ESRI Default Marker" fontsize="12"/>
						<TRUETYPEMARKERSYMBOL fontcolor="181,130,63" character="71" font="ESRI Default Marker" fontsize="12"/>
					</GROUPSYMBOL>
				</EXACT>
				<EXACT value="i15-f-036" label="i15-f-036" quickcapture="false" quickcapturelabel="Erfassung i15-f-036">
					<GROUPSYMBOL>
						<TRUETYPEMARKERSYMBOL character="70" font="ESRI Default Marker" fontsize="12"/>
						<TRUETYPEMARKERSYMBOL fontcolor="73,133,107" character="71" font="ESRI Default Marker" fontsize="12"/>
					</GROUPSYMBOL>
				</EXACT>
				<EXACT value="i15-f-037" label="i15-f-037" quickcapture="false" quickcapturelabel="Erfassung i15-f-037">
					<GROUPSYMBOL>
						<TRUETYPEMARKERSYMBOL character="70" font="ESRI Default Marker" fontsize="12"/>
						<TRUETYPEMARKERSYMBOL fontcolor="80,95,133" character="71" font="ESRI Default Marker" fontsize="12"/>
					</GROUPSYMBOL>
				</EXACT>
				<EXACT value="i15-f-038" label="i15-f-038" quickcapture="false" quickcapturelabel="Erfassung i15-f-038">
					<GROUPSYMBOL>
						<TRUETYPEMARKERSYMBOL character="70" font="ESRI Default Marker" fontsize="12"/>
						<TRUETYPEMARKERSYMBOL fontcolor="101,107,230" character="71" font="ESRI Default Marker" fontsize="12"/>
					</GROUPSYMBOL>
				</EXACT>
				<EXACT value="i15-f-039" label="i15-f-039" quickcapture="false" quickcapturelabel="Erfassung i15-f-039">
					<GROUPSYMBOL>
						<TRUETYPEMARKERSYMBOL character="70" font="ESRI Default Marker" fontsize="12"/>
						<TRUETYPEMARKERSYMBOL fontcolor="90,232,168" character="71" font="ESRI Default Marker" fontsize="12"/>
					</GROUPSYMBOL>
				</EXACT>
				<EXACT value="i15-f-040" label="i15-f-040" quickcapture="false" quickcapturelabel="Erfassung i15-f-040">
					<GROUPSYMBOL>
						<TRUETYPEMARKERSYMBOL character="70" font="ESRI Default Marker" fontsize="12"/>
						<TRUETYPEMARKERSYMBOL fontcolor="129,186,117" character="71" font="ESRI Default Marker" fontsize="12"/>
					</GROUPSYMBOL>
				</EXACT>
				<EXACT value="i15-f-041" label="i15-f-041" quickcapture="false" quickcapturelabel="Erfassung i15-f-041">
					<GROUPSYMBOL>
						<TRUETYPEMARKERSYMBOL character="70" font="ESRI Default Marker" fontsize="12"/>
						<TRUETYPEMARKERSYMBOL fontcolor="128,82,85" character="71" font="ESRI Default Marker" fontsize="12"/>
					</GROUPSYMBOL>
				</EXACT>
				<EXACT value="i15-f-042" label="i15-f-042" quickcapture="false" quickcapturelabel="Erfassung i15-f-042">
					<GROUPSYMBOL>
						<TRUETYPEMARKERSYMBOL character="70" font="ESRI Default Marker" fontsize="12"/>
						<TRUETYPEMARKERSYMBOL fontcolor="150,235,218" character="71" font="ESRI Default Marker" fontsize="12"/>
					</GROUPSYMBOL>
				</EXACT>
				<EXACT value="i15-f-043" label="i15-f-043" quickcapture="false" quickcapturelabel="Erfassung i15-f-043">
					<GROUPSYMBOL>
						<TRUETYPEMARKERSYMBOL character="70" font="ESRI Default Marker" fontsize="12"/>
						<TRUETYPEMARKERSYMBOL fontcolor="171,94,164" character="71" font="ESRI Default Marker" fontsize="12"/>
					</GROUPSYMBOL>
				</EXACT>
				<EXACT value="i15-f-044" label="i15-f-044" quickcapture="false" quickcapturelabel="Erfassung i15-f-044">
					<GROUPSYMBOL>
						<TRUETYPEMARKERSYMBOL character="70" font="ESRI Default Marker" fontsize="12"/>
						<TRUETYPEMARKERSYMBOL fontcolor="161,64,114" character="71" font="ESRI Default Marker" fontsize="12"/>
					</GROUPSYMBOL>
				</EXACT>
				<EXACT value="i15-f-045" label="i15-f-045" quickcapture="false" quickcapturelabel="Erfassung i15-f-045">
					<GROUPSYMBOL>
						<TRUETYPEMARKERSYMBOL character="70" font="ESRI Default Marker" fontsize="12"/>
						<TRUETYPEMARKERSYMBOL fontcolor="207,89,85" character="71" font="ESRI Default Marker" fontsize="12"/>
					</GROUPSYMBOL>
				</EXACT>
				<EXACT value="i15-f-046" label="i15-f-046" quickcapture="false" quickcapturelabel="Erfassung i15-f-046">
					<GROUPSYMBOL>
						<TRUETYPEMARKERSYMBOL character="70" font="ESRI Default Marker" fontsize="12"/>
						<TRUETYPEMARKERSYMBOL fontcolor="50,132,143" character="71" font="ESRI Default Marker" fontsize="12"/>
					</GROUPSYMBOL>
				</EXACT>
				<EXACT value="i15-f-047" label="i15-f-047" quickcapture="false" quickcapturelabel="Erfassung i15-f-047">
					<GROUPSYMBOL>
						<TRUETYPEMARKERSYMBOL character="70" font="ESRI Default Marker" fontsize="12"/>
						<TRUETYPEMARKERSYMBOL fontcolor="108,163,69" character="71" font="ESRI Default Marker" fontsize="12"/>
					</GROUPSYMBOL>
				</EXACT>
				<EXACT value="i15-m-001" label="i15-m-001" quickcapture="false" quickcapturelabel="Erfassung i15-m-001">
					<GROUPSYMBOL>
						<TRUETYPEMARKERSYMBOL character="46" font="ESRI Default Marker" fontsize="12"/>
						<TRUETYPEMARKERSYMBOL fontcolor="82,130,52" character="33" font="ESRI Default Marker" fontsize="12"/>
					</GROUPSYMBOL>
				</EXACT>
				<EXACT value="i15-m-002" label="i15-m-002" quickcapture="false" quickcapturelabel="Erfassung i15-m-002">
					<GROUPSYMBOL>
						<TRUETYPEMARKERSYMBOL character="47" font="ESRI Default Marker" fontsize="12"/>
						<TRUETYPEMARKERSYMBOL fontcolor="100,250,210" character="34" font="ESRI Default Marker" fontsize="12"/>
					</GROUPSYMBOL>
				</EXACT>
				<EXACT value="i15-m-003" label="i15-m-003" quickcapture="false" quickcapturelabel="Erfassung i15-m-003">
					<GROUPSYMBOL>
						<TRUETYPEMARKERSYMBOL character="48" font="ESRI Default Marker" fontsize="12"/>
						<TRUETYPEMARKERSYMBOL fontcolor="214,166,99" character="35" font="ESRI Default Marker" fontsize="12"/>
					</GROUPSYMBOL>
				</EXACT>
				<EXACT value="i15-m-004" label="i15-m-004" quickcapture="false" quickcapturelabel="Erfassung i15-m-004">
					<GROUPSYMBOL>
						<TRUETYPEMARKERSYMBOL character="49" font="ESRI Default Marker" fontsize="12"/>
						<TRUETYPEMARKERSYMBOL fontcolor="141,95,232" character="36" font="ESRI Default Marker" fontsize="12"/>
					</GROUPSYMBOL>
				</EXACT>
				<EXACT value="i15-m-005" label="i15-m-005" quickcapture="false" quickcapturelabel="Erfassung i15-m-005">
					<GROUPSYMBOL>
						<TRUETYPEMARKERSYMBOL character="50" font="ESRI Default Marker" fontsize="12"/>
						<TRUETYPEMARKERSYMBOL fontcolor="255,170,0" character="37" font="ESRI Default Marker" fontsize="12"/>
					</GROUPSYMBOL>
				</EXACT>
				<EXACT value="i15-m-006" label="i15-m-006" quickcapture="false" quickcapturelabel="Erfassung i15-m-006">
					<GROUPSYMBOL>
						<TRUETYPEMARKERSYMBOL character="62" font="ESRI Default Marker" fontsize="12"/>
						<TRUETYPEMARKERSYMBOL fontcolor="150,224,159" character="33" font="ESRI Default Marker" fontsize="12"/>
					</GROUPSYMBOL>
				</EXACT>
				<EXACT value="i15-m-007" label="i15-m-007" quickcapture="false" quickcapturelabel="Erfassung i15-m-007">
					<GROUPSYMBOL>
						<TRUETYPEMARKERSYMBOL character="60" font="ESRI Default Marker" fontsize="12"/>
						<TRUETYPEMARKERSYMBOL fontcolor="184,118,177" character="33" font="ESRI Default Marker" fontsize="12"/>
					</GROUPSYMBOL>
				</EXACT>
				<EXACT value="i15-m-008" label="i15-m-008" quickcapture="false" quickcapturelabel="Erfassung i15-m-008">
					<GROUPSYMBOL>
						<TRUETYPEMARKERSYMBOL character="79" font="ESRI Default Marker" fontsize="12"/>
						<TRUETYPEMARKERSYMBOL fontcolor="92,178,191" character="33" font="ESRI Default Marker" fontsize="12"/>
					</GROUPSYMBOL>
				</EXACT>
				<EXACT value="i15-m-009" label="i15-m-009" quickcapture="false" quickcapturelabel="Erfassung i15-m-009">
					<GROUPSYMBOL>
						<TRUETYPEMARKERSYMBOL character="85" font="ESRI Default Marker" fontsize="12"/>
						<TRUETYPEMARKERSYMBOL fontcolor="155,186,232" character="33" font="ESRI Default Marker" fontsize="12"/>
					</GROUPSYMBOL>
				</EXACT>
				<EXACT value="i15-m-010" label="i15-m-010" quickcapture="false" quickcapturelabel="Erfassung i15-m-010">
					<GROUPSYMBOL>
						<TRUETYPEMARKERSYMBOL character="54" font="ESRI Default Marker" fontsize="12"/>
						<TRUETYPEMARKERSYMBOL fontcolor="200,109,201" character="34" font="ESRI Default Marker" fontsize="12"/>
					</GROUPSYMBOL>
				</EXACT>
				<EXACT value="i15-m-011" label="i15-m-011" quickcapture="false" quickcapturelabel="Erfassung i15-m-011">
					<GROUPSYMBOL>
						<TRUETYPEMARKERSYMBOL character="46" font="ESRI Default Marker" fontsize="12"/>
						<TRUETYPEMARKERSYMBOL fontcolor="230,76,0" character="33" font="ESRI Default Marker" fontsize="12"/>
					</GROUPSYMBOL>
				</EXACT>
				<EXACT value="i15-m-012" label="i15-m-012" quickcapture="false" quickcapturelabel="Erfassung i15-m-012">
					<GROUPSYMBOL>
						<TRUETYPEMARKERSYMBOL character="47" font="ESRI Default Marker" fontsize="12"/>
						<TRUETYPEMARKERSYMBOL fontcolor="115,223,255" character="34" font="ESRI Default Marker" fontsize="12"/>
					</GROUPSYMBOL>
				</EXACT>
				<EXACT value="i15-m-013" label="i15-m-013" quickcapture="false" quickcapturelabel="Erfassung i15-m-013">
					<GROUPSYMBOL>
						<TRUETYPEMARKERSYMBOL character="48" font="ESRI Default Marker" fontsize="12"/>
						<TRUETYPEMARKERSYMBOL fontcolor="235,89,128" character="35" font="ESRI Default Marker" fontsize="12"/>
					</GROUPSYMBOL>
				</EXACT>
				<EXACT value="i15-m-014" label="i15-m-014" quickcapture="false" quickcapturelabel="Erfassung i15-m-014">
					<GROUPSYMBOL>
						<TRUETYPEMARKERSYMBOL character="49" font="ESRI Default Marker" fontsize="12"/>
						<TRUETYPEMARKERSYMBOL fontcolor="101,148,161" character="36" font="ESRI Default Marker" fontsize="12"/>
					</GROUPSYMBOL>
				</EXACT>
				<EXACT value="i15-m-015" label="i15-m-015" quickcapture="false" quickcapturelabel="Erfassung i15-m-015">
					<GROUPSYMBOL>
						<TRUETYPEMARKERSYMBOL character="50" font="ESRI Default Marker" fontsize="12"/>
						<TRUETYPEMARKERSYMBOL fontcolor="93,186,105" character="37" font="ESRI Default Marker" fontsize="12"/>
					</GROUPSYMBOL>
				</EXACT>
				<EXACT value="i15-m-016" label="i15-m-016" quickcapture="false" quickcapturelabel="Erfassung i15-m-016">
					<GROUPSYMBOL>
						<TRUETYPEMARKERSYMBOL character="62" font="ESRI Default Marker" fontsize="12"/>
						<TRUETYPEMARKERSYMBOL fontcolor="107,66,179" character="33" font="ESRI Default Marker" fontsize="12"/>
					</GROUPSYMBOL>
				</EXACT>
				<EXACT value="i15-m-017" label="i15-m-017" quickcapture="false" quickcapturelabel="Erfassung i15-m-017">
					<GROUPSYMBOL>
						<TRUETYPEMARKERSYMBOL character="60" font="ESRI Default Marker" fontsize="12"/>
						<TRUETYPEMARKERSYMBOL fontcolor="145,91,61" character="33" font="ESRI Default Marker" fontsize="12"/>
					</GROUPSYMBOL>
				</EXACT>
				<EXACT value="i15-m-018" label="i15-m-018" quickcapture="false" quickcapturelabel="Erfassung i15-m-018">
					<GROUPSYMBOL>
						<TRUETYPEMARKERSYMBOL character="79" font="ESRI Default Marker" fontsize="12"/>
						<TRUETYPEMARKERSYMBOL fontcolor="230,198,94" character="33" font="ESRI Default Marker" fontsize="12"/>
					</GROUPSYMBOL>
				</EXACT>
				<EXACT value="i15-m-019" label="i15-m-019" quickcapture="false" quickcapturelabel="Erfassung i15-m-019">
					<GROUPSYMBOL>
						<TRUETYPEMARKERSYMBOL character="85" font="ESRI Default Marker" fontsize="12"/>
						<TRUETYPEMARKERSYMBOL fontcolor="90,143,242" character="33" font="ESRI Default Marker" fontsize="12"/>
					</GROUPSYMBOL>
				</EXACT>
				<EXACT value="i15-m-020" label="i15-m-020" quickcapture="false" quickcapturelabel="Erfassung i15-m-020">
					<GROUPSYMBOL>
						<TRUETYPEMARKERSYMBOL character="54" font="ESRI Default Marker" fontsize="12"/>
						<TRUETYPEMARKERSYMBOL fontcolor="133,89,126" character="34" font="ESRI Default Marker" fontsize="12"/>
					</GROUPSYMBOL>
				</EXACT>
				<EXACT value="i15-m-021" label="i15-m-021" quickcapture="false" quickcapturelabel="Erfassung i15-m-021">
					<GROUPSYMBOL>
						<TRUETYPEMARKERSYMBOL character="46" font="ESRI Default Marker" fontsize="12"/>
						<TRUETYPEMARKERSYMBOL fontcolor="242,109,229" character="33" font="ESRI Default Marker" fontsize="12"/>
					</GROUPSYMBOL>
				</EXACT>
				<EXACT value="i15-m-022" label="i15-m-022" quickcapture="false" quickcapturelabel="Erfassung i15-m-022">
					<GROUPSYMBOL>
						<TRUETYPEMARKERSYMBOL character="47" font="ESRI Default Marker" fontsize="12"/>
						<TRUETYPEMARKERSYMBOL fontcolor="115,128,70" character="34" font="ESRI Default Marker" fontsize="12"/>
					</GROUPSYMBOL>
				</EXACT>
				<EXACT value="i15-m-023" label="i15-m-023" quickcapture="false" quickcapturelabel="Erfassung i15-m-023">
					<GROUPSYMBOL>
						<TRUETYPEMARKERSYMBOL character="48" font="ESRI Default Marker" fontsize="12"/>
						<TRUETYPEMARKERSYMBOL fontcolor="115,247,92" character="35" font="ESRI Default Marker" fontsize="12"/>
					</GROUPSYMBOL>
				</EXACT>
				<EXACT value="i15-m-024" label="i15-m-024" quickcapture="false" quickcapturelabel="Erfassung i15-m-024">
					<GROUPSYMBOL>
						<TRUETYPEMARKERSYMBOL character="49" font="ESRI Default Marker" fontsize="12"/>
						<TRUETYPEMARKERSYMBOL fontcolor="85,242,237" character="36" font="ESRI Default Marker" fontsize="12"/>
					</GROUPSYMBOL>
				</EXACT>
				<EXACT value="i15-m-025" label="i15-m-025" quickcapture="false" quickcapturelabel="Erfassung i15-m-025">
					<GROUPSYMBOL>
						<TRUETYPEMARKERSYMBOL character="50" font="ESRI Default Marker" fontsize="12"/>
						<TRUETYPEMARKERSYMBOL fontcolor="Red" character="37" font="ESRI Default Marker" fontsize="12"/>
					</GROUPSYMBOL>
				</EXACT>
				<EXACT value="i15-m-026" label="i15-m-026" quickcapture="false" quickcapturelabel="Erfassung i15-m-026">
					<GROUPSYMBOL>
						<TRUETYPEMARKERSYMBOL character="62" font="ESRI Default Marker" fontsize="12"/>
						<TRUETYPEMARKERSYMBOL fontcolor="211,245,88" character="33" font="ESRI Default Marker" fontsize="12"/>
					</GROUPSYMBOL>
				</EXACT>
				<EXACT value="i15-m-027" label="i15-m-027" quickcapture="false" quickcapturelabel="Erfassung i15-m-027">
					<GROUPSYMBOL>
						<TRUETYPEMARKERSYMBOL character="60" font="ESRI Default Marker" fontsize="12"/>
						<TRUETYPEMARKERSYMBOL fontcolor="247,137,89" character="33" font="ESRI Default Marker" fontsize="12"/>
					</GROUPSYMBOL>
				</EXACT>
				<EXACT value="i15-m-028" label="i15-m-028" quickcapture="false" quickcapturelabel="Erfassung i15-m-028">
					<GROUPSYMBOL>
						<TRUETYPEMARKERSYMBOL character="79" font="ESRI Default Marker" fontsize="12"/>
						<TRUETYPEMARKERSYMBOL fontcolor="150,59,132" character="33" font="ESRI Default Marker" fontsize="12"/>
					</GROUPSYMBOL>
				</EXACT>
				<EXACT value="i15-m-029" label="i15-m-029" quickcapture="false" quickcapturelabel="Erfassung i15-m-029">
					<GROUPSYMBOL>
						<TRUETYPEMARKERSYMBOL character="85" font="ESRI Default Marker" fontsize="12"/>
						<TRUETYPEMARKERSYMBOL fontcolor="87,112,250" character="33" font="ESRI Default Marker" fontsize="12"/>
					</GROUPSYMBOL>
				</EXACT>
				<EXACT value="i15-m-030" label="i15-m-030" quickcapture="false" quickcapturelabel="Erfassung i15-m-030">
					<GROUPSYMBOL>
						<TRUETYPEMARKERSYMBOL character="54" font="ESRI Default Marker" fontsize="12"/>
						<TRUETYPEMARKERSYMBOL fontcolor="59,67,138" character="34" font="ESRI Default Marker" fontsize="12"/>
					</GROUPSYMBOL>
				</EXACT>
				<EXACT value="i15-m-031" label="i15-m-031" quickcapture="false" quickcapturelabel="Erfassung i15-m-031">
					<GROUPSYMBOL>
						<TRUETYPEMARKERSYMBOL character="46" font="ESRI Default Marker" fontsize="12"/>
						<TRUETYPEMARKERSYMBOL fontcolor="224,188,146" character="33" font="ESRI Default Marker" fontsize="12"/>
					</GROUPSYMBOL>
				</EXACT>
				<EXACT value="i15-m-032" label="i15-m-032" quickcapture="false" quickcapturelabel="Erfassung i15-m-032">
					<GROUPSYMBOL>
						<TRUETYPEMARKERSYMBOL character="47" font="ESRI Default Marker" fontsize="12"/>
						<TRUETYPEMARKERSYMBOL fontcolor="99,176,150" character="34" font="ESRI Default Marker" fontsize="12"/>
					</GROUPSYMBOL>
				</EXACT>
				<EXACT value="i15-m-033" label="i15-m-033" quickcapture="false" quickcapturelabel="Erfassung i15-m-033">
					<GROUPSYMBOL>
						<TRUETYPEMARKERSYMBOL character="48" font="ESRI Default Marker" fontsize="12"/>
						<TRUETYPEMARKERSYMBOL fontcolor="150,118,204" character="35" font="ESRI Default Marker" fontsize="12"/>
					</GROUPSYMBOL>
				</EXACT>
				<EXACT value="i15-m-034" label="i15-m-034" quickcapture="false" quickcapturelabel="Erfassung i15-m-034">
					<GROUPSYMBOL>
						<TRUETYPEMARKERSYMBOL character="49" font="ESRI Default Marker" fontsize="12"/>
						<TRUETYPEMARKERSYMBOL fontcolor="163,196,96" character="36" font="ESRI Default Marker" fontsize="12"/>
					</GROUPSYMBOL>
				</EXACT>
				<EXACT value="i15-m-035" label="i15-m-035" quickcapture="false" quickcapturelabel="Erfassung i15-m-035">
					<GROUPSYMBOL>
						<TRUETYPEMARKERSYMBOL character="50" font="ESRI Default Marker" fontsize="12"/>
						<TRUETYPEMARKERSYMBOL fontcolor="242,157,228" character="37" font="ESRI Default Marker" fontsize="12"/>
					</GROUPSYMBOL>
				</EXACT>
				<EXACT value="i15-m-036" label="i15-m-036" quickcapture="false" quickcapturelabel="Erfassung i15-m-036">
					<GROUPSYMBOL>
						<TRUETYPEMARKERSYMBOL character="62" font="ESRI Default Marker" fontsize="12"/>
						<TRUETYPEMARKERSYMBOL fontcolor="Yellow" character="33" font="ESRI Default Marker" fontsize="12"/>
					</GROUPSYMBOL>
				</EXACT>
				<EXACT value="i15-m-037" label="i15-m-037" quickcapture="false" quickcapturelabel="Erfassung i15-m-037">
					<GROUPSYMBOL>
						<TRUETYPEMARKERSYMBOL character="60" font="ESRI Default Marker" fontsize="12"/>
						<TRUETYPEMARKERSYMBOL fontcolor="153,54,70" character="33" font="ESRI Default Marker" fontsize="12"/>
					</GROUPSYMBOL>
				</EXACT>
				<EXACT value="i15-m-038" label="i15-m-038" quickcapture="false" quickcapturelabel="Erfassung i15-m-038">
					<GROUPSYMBOL>
						<TRUETYPEMARKERSYMBOL character="79" font="ESRI Default Marker" fontsize="12"/>
						<TRUETYPEMARKERSYMBOL fontcolor="255,115,223" character="33" font="ESRI Default Marker" fontsize="12"/>
					</GROUPSYMBOL>
				</EXACT>
				<EXACT value="i15-m-039" label="i15-m-039" quickcapture="false" quickcapturelabel="Erfassung i15-m-039">
					<GROUPSYMBOL>
						<TRUETYPEMARKERSYMBOL character="85" font="ESRI Default Marker" fontsize="12"/>
						<TRUETYPEMARKERSYMBOL fontcolor="163,225,247" character="33" font="ESRI Default Marker" fontsize="12"/>
					</GROUPSYMBOL>
				</EXACT>
				<EXACT value="i15-m-040" label="i15-m-040" quickcapture="false" quickcapturelabel="Erfassung i15-m-040">
					<GROUPSYMBOL>
						<TRUETYPEMARKERSYMBOL character="54" font="ESRI Default Marker" fontsize="12"/>
						<TRUETYPEMARKERSYMBOL fontcolor="57,130,80" character="34" font="ESRI Default Marker" fontsize="12"/>
					</GROUPSYMBOL>
				</EXACT>
				<EXACT value="i15-m-041" label="i15-m-041" quickcapture="false" quickcapturelabel="Erfassung i15-m-041">
					<GROUPSYMBOL>
						<TRUETYPEMARKERSYMBOL character="46" font="ESRI Default Marker" fontsize="12"/>
						<TRUETYPEMARKERSYMBOL fontcolor="136,247,186" character="33" font="ESRI Default Marker" fontsize="12"/>
					</GROUPSYMBOL>
				</EXACT>
				<EXACT value="i15-m-042" label="i15-m-042" quickcapture="false" quickcapturelabel="Erfassung i15-m-042">
					<GROUPSYMBOL>
						<TRUETYPEMARKERSYMBOL character="47" font="ESRI Default Marker" fontsize="12"/>
						<TRUETYPEMARKERSYMBOL fontcolor="238,242,155" character="34" font="ESRI Default Marker" fontsize="12"/>
					</GROUPSYMBOL>
				</EXACT>
				<EXACT value="i15-m-043" label="i15-m-043" quickcapture="false" quickcapturelabel="Erfassung i15-m-043">
					<GROUPSYMBOL>
						<TRUETYPEMARKERSYMBOL character="48" font="ESRI Default Marker" fontsize="12"/>
						<TRUETYPEMARKERSYMBOL fontcolor="115,223,255" character="35" font="ESRI Default Marker" fontsize="12"/>
					</GROUPSYMBOL>
				</EXACT>
				<EXACT value="i15-m-044" label="i15-m-044" quickcapture="false" quickcapturelabel="Erfassung i15-m-044">
					<GROUPSYMBOL>
						<TRUETYPEMARKERSYMBOL character="49" font="ESRI Default Marker" fontsize="12"/>
						<TRUETYPEMARKERSYMBOL fontcolor="126,176,116" character="36" font="ESRI Default Marker" fontsize="12"/>
					</GROUPSYMBOL>
				</EXACT>
				<EXACT value="i15-m-045" label="i15-m-045" quickcapture="false" quickcapturelabel="Erfassung i15-m-045">
					<GROUPSYMBOL>
						<TRUETYPEMARKERSYMBOL character="50" font="ESRI Default Marker" fontsize="12"/>
						<TRUETYPEMARKERSYMBOL fontcolor="72,194,78" character="37" font="ESRI Default Marker" fontsize="12"/>
					</GROUPSYMBOL>
				</EXACT>
				<EXACT value="i15-m-046" label="i15-m-046" quickcapture="false" quickcapturelabel="Erfassung i15-m-046">
					<GROUPSYMBOL>
						<TRUETYPEMARKERSYMBOL character="62" font="ESRI Default Marker" fontsize="12"/>
						<TRUETYPEMARKERSYMBOL fontcolor="184,88,66" character="33" font="ESRI Default Marker" fontsize="12"/>
					</GROUPSYMBOL>
				</EXACT>
				<EXACT value="i15-m-047" label="i15-m-047" quickcapture="false" quickcapturelabel="Erfassung i15-m-047">
					<GROUPSYMBOL>
						<TRUETYPEMARKERSYMBOL character="60" font="ESRI Default Marker" fontsize="12"/>
						<TRUETYPEMARKERSYMBOL fontcolor="227,82,159" character="33" font="ESRI Default Marker" fontsize="12"/>
					</GROUPSYMBOL>
				</EXACT>
				<EXACT value="i15-m-048" label="i15-m-048" quickcapture="false" quickcapturelabel="Erfassung i15-m-048">
					<GROUPSYMBOL>
						<TRUETYPEMARKERSYMBOL character="79" font="ESRI Default Marker" fontsize="12"/>
						<TRUETYPEMARKERSYMBOL fontcolor="119,247,140" character="33" font="ESRI Default Marker" fontsize="12"/>
					</GROUPSYMBOL>
				</EXACT>
				<EXACT value="i15-m-049" label="i15-m-049" quickcapture="false" quickcapturelabel="Erfassung i15-m-049">
					<GROUPSYMBOL>
						<TRUETYPEMARKERSYMBOL character="85" font="ESRI Default Marker" fontsize="12"/>
						<TRUETYPEMARKERSYMBOL fontcolor="204,110,156" character="33" font="ESRI Default Marker" fontsize="12"/>
					</GROUPSYMBOL>
				</EXACT>
				<EXACT value="i15-m-050" label="i15-m-050" quickcapture="false" quickcapturelabel="Erfassung i15-m-050">
					<GROUPSYMBOL>
						<TRUETYPEMARKERSYMBOL character="54" font="ESRI Default Marker" fontsize="12"/>
						<TRUETYPEMARKERSYMBOL fontcolor="Yellow" character="34" font="ESRI Default Marker" fontsize="12"/>
					</GROUPSYMBOL>
				</EXACT>
				<EXACT value="i15-m-051" label="i15-m-051" quickcapture="false" quickcapturelabel="Erfassung i15-m-051">
					<GROUPSYMBOL>
						<TRUETYPEMARKERSYMBOL character="46" font="ESRI Default Marker" fontsize="12"/>
						<TRUETYPEMARKERSYMBOL fontcolor="82,191,196" character="33" font="ESRI Default Marker" fontsize="12"/>
					</GROUPSYMBOL>
				</EXACT>
				<EXACT value="i15-m-052" label="i15-m-052" quickcapture="false" quickcapturelabel="Erfassung i15-m-052">
					<GROUPSYMBOL>
						<TRUETYPEMARKERSYMBOL character="47" font="ESRI Default Marker" fontsize="12"/>
						<TRUETYPEMARKERSYMBOL fontcolor="124,133,194" character="34" font="ESRI Default Marker" fontsize="12"/>
					</GROUPSYMBOL>
				</EXACT>
				<EXACT value="i15-m-053" label="i15-m-053" quickcapture="false" quickcapturelabel="Erfassung i15-m-053">
					<GROUPSYMBOL>
						<TRUETYPEMARKERSYMBOL character="48" font="ESRI Default Marker" fontsize="12"/>
						<TRUETYPEMARKERSYMBOL fontcolor="186,98,245" character="35" font="ESRI Default Marker" fontsize="12"/>
					</GROUPSYMBOL>
				</EXACT>
				<EXACT value="i15-m-054" label="i15-m-054" quickcapture="false" quickcapturelabel="Erfassung i15-m-054">
					<GROUPSYMBOL>
						<TRUETYPEMARKERSYMBOL character="49" font="ESRI Default Marker" fontsize="12"/>
						<TRUETYPEMARKERSYMBOL fontcolor="150,131,101" character="36" font="ESRI Default Marker" fontsize="12"/>
					</GROUPSYMBOL>
				</EXACT>
				<EXACT value="i15-m-055" label="i15-m-055" quickcapture="false" quickcapturelabel="Erfassung i15-m-055">
					<GROUPSYMBOL>
						<TRUETYPEMARKERSYMBOL character="50" font="ESRI Default Marker" fontsize="12"/>
						<TRUETYPEMARKERSYMBOL fontcolor="145,96,102" character="37" font="ESRI Default Marker" fontsize="12"/>
					</GROUPSYMBOL>
				</EXACT>
				<EXACT value="i15-m-056" label="i15-m-056" quickcapture="false" quickcapturelabel="Erfassung i15-m-056">
					<GROUPSYMBOL>
						<TRUETYPEMARKERSYMBOL character="62" font="ESRI Default Marker" fontsize="12"/>
						<TRUETYPEMARKERSYMBOL fontcolor="85,154,207" character="33" font="ESRI Default Marker" fontsize="12"/>
					</GROUPSYMBOL>
				</EXACT>
				<EXACT value="i15-m-057" label="i15-m-057" quickcapture="false" quickcapturelabel="Erfassung i15-m-057">
					<GROUPSYMBOL>
						<TRUETYPEMARKERSYMBOL character="60" font="ESRI Default Marker" fontsize="12"/>
						<TRUETYPEMARKERSYMBOL fontcolor="232,93,95" character="33" font="ESRI Default Marker" fontsize="12"/>
					</GROUPSYMBOL>
				</EXACT>
				<EXACT value="i15-m-058" label="i15-m-058" quickcapture="false" quickcapturelabel="Erfassung i15-m-058">
					<GROUPSYMBOL>
						<TRUETYPEMARKERSYMBOL character="79" font="ESRI Default Marker" fontsize="12"/>
						<TRUETYPEMARKERSYMBOL fontcolor="96,51,128" character="33" font="ESRI Default Marker" fontsize="12"/>
					</GROUPSYMBOL>
				</EXACT>
				<EXACT value="i16-f-001" label="i16-f-001" quickcapture="false" quickcapturelabel="Erfassung i16-f-001">
					<GROUPSYMBOL>
						<TRUETYPEMARKERSYMBOL character="70" font="ESRI Default Marker" fontsize="12"/>
						<TRUETYPEMARKERSYMBOL fontcolor="87,179,131" character="71" font="ESRI Default Marker" fontsize="12"/>
					</GROUPSYMBOL>
				</EXACT>
				<EXACT value="i16-f-002" label="i16-f-002" quickcapture="false" quickcapturelabel="Erfassung i16-f-002">
					<GROUPSYMBOL>
						<TRUETYPEMARKERSYMBOL character="70" font="ESRI Default Marker" fontsize="12"/>
						<TRUETYPEMARKERSYMBOL fontcolor="179,89,161" character="71" font="ESRI Default Marker" fontsize="12"/>
					</GROUPSYMBOL>
				</EXACT>
				<EXACT value="i16-f-003" label="i16-f-003" quickcapture="false" quickcapturelabel="Erfassung i16-f-003">
					<GROUPSYMBOL>
						<TRUETYPEMARKERSYMBOL character="70" font="ESRI Default Marker" fontsize="12"/>
						<TRUETYPEMARKERSYMBOL fontcolor="150,219,242" character="71" font="ESRI Default Marker" fontsize="12"/>
					</GROUPSYMBOL>
				</EXACT>
				<EXACT value="i16-f-004" label="i16-f-004" quickcapture="false" quickcapturelabel="Erfassung i16-f-004">
					<GROUPSYMBOL>
						<TRUETYPEMARKERSYMBOL character="70" font="ESRI Default Marker" fontsize="12"/>
						<TRUETYPEMARKERSYMBOL fontcolor="128,121,85" character="71" font="ESRI Default Marker" fontsize="12"/>
					</GROUPSYMBOL>
				</EXACT>
				<EXACT value="i16-f-005" label="i16-f-005" quickcapture="false" quickcapturelabel="Erfassung i16-f-005">
					<GROUPSYMBOL>
						<TRUETYPEMARKERSYMBOL character="70" font="ESRI Default Marker" fontsize="12"/>
						<TRUETYPEMARKERSYMBOL fontcolor="68,83,148" character="71" font="ESRI Default Marker" fontsize="12"/>
					</GROUPSYMBOL>
				</EXACT>
				<EXACT value="i16-f-006" label="i16-f-006" quickcapture="false" quickcapturelabel="Erfassung i16-f-006">
					<GROUPSYMBOL>
						<TRUETYPEMARKERSYMBOL character="70" font="ESRI Default Marker" fontsize="12"/>
						<TRUETYPEMARKERSYMBOL fontcolor="139,95,227" character="71" font="ESRI Default Marker" fontsize="12"/>
					</GROUPSYMBOL>
				</EXACT>
				<EXACT value="i16-f-007" label="i16-f-007" quickcapture="false" quickcapturelabel="Erfassung i16-f-007">
					<GROUPSYMBOL>
						<TRUETYPEMARKERSYMBOL character="70" font="ESRI Default Marker" fontsize="12"/>
						<TRUETYPEMARKERSYMBOL fontcolor="209,75,89" character="71" font="ESRI Default Marker" fontsize="12"/>
					</GROUPSYMBOL>
				</EXACT>
				<EXACT value="i16-f-008" label="i16-f-008" quickcapture="false" quickcapturelabel="Erfassung i16-f-008">
					<GROUPSYMBOL>
						<TRUETYPEMARKERSYMBOL character="70" font="ESRI Default Marker" fontsize="12"/>
						<TRUETYPEMARKERSYMBOL fontcolor="97,209,77" character="71" font="ESRI Default Marker" fontsize="12"/>
					</GROUPSYMBOL>
				</EXACT>
				<EXACT value="i16-f-009" label="i16-f-009" quickcapture="false" quickcapturelabel="Erfassung i16-f-009">
					<GROUPSYMBOL>
						<TRUETYPEMARKERSYMBOL character="70" font="ESRI Default Marker" fontsize="12"/>
						<TRUETYPEMARKERSYMBOL fontcolor="214,202,109" character="71" font="ESRI Default Marker" fontsize="12"/>
					</GROUPSYMBOL>
				</EXACT>
				<EXACT value="i16-f-010" label="i16-f-010" quickcapture="false" quickcapturelabel="Erfassung i16-f-010">
					<GROUPSYMBOL>
						<TRUETYPEMARKERSYMBOL character="70" font="ESRI Default Marker" fontsize="12"/>
						<TRUETYPEMARKERSYMBOL fontcolor="73,122,145" character="71" font="ESRI Default Marker" fontsize="12"/>
					</GROUPSYMBOL>
				</EXACT>
				<EXACT value="i16-f-011" label="i16-f-011" quickcapture="false" quickcapturelabel="Erfassung i16-f-011">
					<GROUPSYMBOL>
						<TRUETYPEMARKERSYMBOL character="70" font="ESRI Default Marker" fontsize="12"/>
						<TRUETYPEMARKERSYMBOL fontcolor="133,74,88" character="71" font="ESRI Default Marker" fontsize="12"/>
					</GROUPSYMBOL>
				</EXACT>
				<EXACT value="i16-f-012" label="i16-f-012" quickcapture="false" quickcapturelabel="Erfassung i16-f-012">
					<GROUPSYMBOL>
						<TRUETYPEMARKERSYMBOL character="70" font="ESRI Default Marker" fontsize="12"/>
						<TRUETYPEMARKERSYMBOL fontcolor="145,169,250" character="71" font="ESRI Default Marker" fontsize="12"/>
					</GROUPSYMBOL>
				</EXACT>
				<EXACT value="i16-f-013" label="i16-f-013" quickcapture="false" quickcapturelabel="Erfassung i16-f-013">
					<GROUPSYMBOL>
						<TRUETYPEMARKERSYMBOL character="70" font="ESRI Default Marker" fontsize="12"/>
						<TRUETYPEMARKERSYMBOL fontcolor="230,161,138" character="71" font="ESRI Default Marker" fontsize="12"/>
					</GROUPSYMBOL>
				</EXACT>
				<EXACT value="i16-f-014" label="i16-f-014" quickcapture="false" quickcapturelabel="Erfassung i16-f-014">
					<GROUPSYMBOL>
						<TRUETYPEMARKERSYMBOL character="70" font="ESRI Default Marker" fontsize="12"/>
						<TRUETYPEMARKERSYMBOL fontcolor="247,87,234" character="71" font="ESRI Default Marker" fontsize="12"/>
					</GROUPSYMBOL>
				</EXACT>
				<EXACT value="i16-f-015" label="i16-f-015" quickcapture="false" quickcapturelabel="Erfassung i16-f-015">
					<GROUPSYMBOL>
						<TRUETYPEMARKERSYMBOL character="70" font="ESRI Default Marker" fontsize="12"/>
						<TRUETYPEMARKERSYMBOL fontcolor="122,156,75" character="71" font="ESRI Default Marker" fontsize="12"/>
					</GROUPSYMBOL>
				</EXACT>
				<EXACT value="i16-f-016" label="i16-f-016" quickcapture="false" quickcapturelabel="Erfassung i16-f-016">
					<GROUPSYMBOL>
						<TRUETYPEMARKERSYMBOL character="70" font="ESRI Default Marker" fontsize="12"/>
						<TRUETYPEMARKERSYMBOL fontcolor="240,240,86" character="71" font="ESRI Default Marker" fontsize="12"/>
					</GROUPSYMBOL>
				</EXACT>
				<EXACT value="i16-f-017" label="i16-f-017" quickcapture="false" quickcapturelabel="Erfassung i16-f-017">
					<GROUPSYMBOL>
						<TRUETYPEMARKERSYMBOL character="70" font="ESRI Default Marker" fontsize="12"/>
						<TRUETYPEMARKERSYMBOL fontcolor="247,153,205" character="71" font="ESRI Default Marker" fontsize="12"/>
					</GROUPSYMBOL>
				</EXACT>
				<EXACT value="i16-f-018" label="i16-f-018" quickcapture="false" quickcapturelabel="Erfassung i16-f-018">
					<GROUPSYMBOL>
						<TRUETYPEMARKERSYMBOL character="70" font="ESRI Default Marker" fontsize="12"/>
						<TRUETYPEMARKERSYMBOL fontcolor="187,237,116" character="71" font="ESRI Default Marker" fontsize="12"/>
					</GROUPSYMBOL>
				</EXACT>
				<EXACT value="i16-f-019" label="i16-f-019" quickcapture="false" quickcapturelabel="Erfassung i16-f-019">
					<GROUPSYMBOL>
						<TRUETYPEMARKERSYMBOL character="70" font="ESRI Default Marker" fontsize="12"/>
						<TRUETYPEMARKERSYMBOL fontcolor="59,148,59" character="71" font="ESRI Default Marker" fontsize="12"/>
					</GROUPSYMBOL>
				</EXACT>
				<EXACT value="i16-f-020" label="i16-f-020" quickcapture="false" quickcapturelabel="Erfassung i16-f-020">
					<GROUPSYMBOL>
						<TRUETYPEMARKERSYMBOL character="70" font="ESRI Default Marker" fontsize="12"/>
						<TRUETYPEMARKERSYMBOL fontcolor="104,61,135" character="71" font="ESRI Default Marker" fontsize="12"/>
					</GROUPSYMBOL>
				</EXACT>
				<EXACT value="i16-f-021" label="i16-f-021" quickcapture="false" quickcapturelabel="Erfassung i16-f-021">
					<GROUPSYMBOL>
						<TRUETYPEMARKERSYMBOL character="70" font="ESRI Default Marker" fontsize="12"/>
						<TRUETYPEMARKERSYMBOL fontcolor="201,153,240" character="71" font="ESRI Default Marker" fontsize="12"/>
					</GROUPSYMBOL>
				</EXACT>
				<EXACT value="i16-f-022" label="i16-f-022" quickcapture="false" quickcapturelabel="Erfassung i16-f-022">
					<GROUPSYMBOL>
						<TRUETYPEMARKERSYMBOL character="70" font="ESRI Default Marker" fontsize="12"/>
						<TRUETYPEMARKERSYMBOL fontcolor="171,96,62" character="71" font="ESRI Default Marker" fontsize="12"/>
					</GROUPSYMBOL>
				</EXACT>
				<EXACT value="i16-f-023" label="i16-f-023" quickcapture="false" quickcapturelabel="Erfassung i16-f-023">
					<GROUPSYMBOL>
						<TRUETYPEMARKERSYMBOL character="70" font="ESRI Default Marker" fontsize="12"/>
						<TRUETYPEMARKERSYMBOL fontcolor="82,227,225" character="71" font="ESRI Default Marker" fontsize="12"/>
					</GROUPSYMBOL>
				</EXACT>
				<EXACT value="i16-f-024" label="i16-f-024" quickcapture="false" quickcapturelabel="Erfassung i16-f-024">
					<GROUPSYMBOL>
						<TRUETYPEMARKERSYMBOL character="70" font="ESRI Default Marker" fontsize="12"/>
						<TRUETYPEMARKERSYMBOL fontcolor="93,145,129" character="71" font="ESRI Default Marker" fontsize="12"/>
					</GROUPSYMBOL>
				</EXACT>
				<EXACT value="i16-f-025" label="i16-f-025" quickcapture="false" quickcapturelabel="Erfassung i16-f-025">
					<GROUPSYMBOL>
						<TRUETYPEMARKERSYMBOL character="70" font="ESRI Default Marker" fontsize="12"/>
						<TRUETYPEMARKERSYMBOL fontcolor="109,232,140" character="71" font="ESRI Default Marker" fontsize="12"/>
					</GROUPSYMBOL>
				</EXACT>
				<EXACT value="i16-f-026" label="i16-f-026" quickcapture="false" quickcapturelabel="Erfassung i16-f-026">
					<GROUPSYMBOL>
						<TRUETYPEMARKERSYMBOL character="70" font="ESRI Default Marker" fontsize="12"/>
						<TRUETYPEMARKERSYMBOL fontcolor="166,127,60" character="71" font="ESRI Default Marker" fontsize="12"/>
					</GROUPSYMBOL>
				</EXACT>
				<EXACT value="i16-f-027" label="i16-f-027" quickcapture="false" quickcapturelabel="Erfassung i16-f-027">
					<GROUPSYMBOL>
						<TRUETYPEMARKERSYMBOL character="70" font="ESRI Default Marker" fontsize="12"/>
						<TRUETYPEMARKERSYMBOL fontcolor="181,219,145" character="71" font="ESRI Default Marker" fontsize="12"/>
					</GROUPSYMBOL>
				</EXACT>
				<EXACT value="i16-f-028" label="i16-f-028" quickcapture="false" quickcapturelabel="Erfassung i16-f-028">
					<GROUPSYMBOL>
						<TRUETYPEMARKERSYMBOL character="70" font="ESRI Default Marker" fontsize="12"/>
						<TRUETYPEMARKERSYMBOL fontcolor="232,88,143" character="71" font="ESRI Default Marker" fontsize="12"/>
					</GROUPSYMBOL>
				</EXACT>
				<EXACT value="i16-f-029" label="i16-f-029" quickcapture="false" quickcapturelabel="Erfassung i16-f-029">
					<GROUPSYMBOL>
						<TRUETYPEMARKERSYMBOL character="70" font="ESRI Default Marker" fontsize="12"/>
						<TRUETYPEMARKERSYMBOL fontcolor="186,125,141" character="71" font="ESRI Default Marker" fontsize="12"/>
					</GROUPSYMBOL>
				</EXACT>
				<EXACT value="i16-f-030" label="i16-f-030" quickcapture="false" quickcapturelabel="Erfassung i16-f-030">
					<GROUPSYMBOL>
						<TRUETYPEMARKERSYMBOL character="70" font="ESRI Default Marker" fontsize="12"/>
						<TRUETYPEMARKERSYMBOL fontcolor="150,67,168" character="71" font="ESRI Default Marker" fontsize="12"/>
					</GROUPSYMBOL>
				</EXACT>
				<EXACT value="i16-f-031" label="i16-f-031" quickcapture="false" quickcapturelabel="Erfassung i16-f-031">
					<GROUPSYMBOL>
						<TRUETYPEMARKERSYMBOL character="70" font="ESRI Default Marker" fontsize="12"/>
						<TRUETYPEMARKERSYMBOL fontcolor="123,237,190" character="71" font="ESRI Default Marker" fontsize="12"/>
					</GROUPSYMBOL>
				</EXACT>
				<EXACT value="i16-f-032" label="i16-f-032" quickcapture="false" quickcapturelabel="Erfassung i16-f-032">
					<GROUPSYMBOL>
						<TRUETYPEMARKERSYMBOL character="70" font="ESRI Default Marker" fontsize="12"/>
						<TRUETYPEMARKERSYMBOL fontcolor="230,195,140" character="71" font="ESRI Default Marker" fontsize="12"/>
					</GROUPSYMBOL>
				</EXACT>
				<EXACT value="i16-f-033" label="i16-f-033" quickcapture="false" quickcapturelabel="Erfassung i16-f-033">
					<GROUPSYMBOL>
						<TRUETYPEMARKERSYMBOL character="70" font="ESRI Default Marker" fontsize="12"/>
						<TRUETYPEMARKERSYMBOL fontcolor="242,119,139" character="71" font="ESRI Default Marker" fontsize="12"/>
					</GROUPSYMBOL>
				</EXACT>
				<EXACT value="i16-f-034" label="i16-f-034" quickcapture="false" quickcapturelabel="Erfassung i16-f-034">
					<GROUPSYMBOL>
						<TRUETYPEMARKERSYMBOL character="70" font="ESRI Default Marker" fontsize="12"/>
						<TRUETYPEMARKERSYMBOL fontcolor="152,106,158" character="71" font="ESRI Default Marker" fontsize="12"/>
					</GROUPSYMBOL>
				</EXACT>
				<EXACT value="i16-f-035" label="i16-f-035" quickcapture="false" quickcapturelabel="Erfassung i16-f-035">
					<GROUPSYMBOL>
						<TRUETYPEMARKERSYMBOL character="70" font="ESRI Default Marker" fontsize="12"/>
						<TRUETYPEMARKERSYMBOL fontcolor="138,102,91" character="71" font="ESRI Default Marker" fontsize="12"/>
					</GROUPSYMBOL>
				</EXACT>
				<EXACT value="i16-f-036" label="i16-f-036" quickcapture="false" quickcapturelabel="Erfassung i16-f-036">
					<GROUPSYMBOL>
						<TRUETYPEMARKERSYMBOL character="70" font="ESRI Default Marker" fontsize="12"/>
						<TRUETYPEMARKERSYMBOL fontcolor="232,128,227" character="71" font="ESRI Default Marker" fontsize="12"/>
					</GROUPSYMBOL>
				</EXACT>
				<EXACT value="i16-f-037" label="i16-f-037" quickcapture="false" quickcapturelabel="Erfassung i16-f-037">
					<GROUPSYMBOL>
						<TRUETYPEMARKERSYMBOL character="70" font="ESRI Default Marker" fontsize="12"/>
						<TRUETYPEMARKERSYMBOL fontcolor="67,64,168" character="71" font="ESRI Default Marker" fontsize="12"/>
					</GROUPSYMBOL>
				</EXACT>
				<EXACT value="i16-f-038" label="i16-f-038" quickcapture="false" quickcapturelabel="Erfassung i16-f-038">
					<GROUPSYMBOL>
						<TRUETYPEMARKERSYMBOL character="70" font="ESRI Default Marker" fontsize="12"/>
						<TRUETYPEMARKERSYMBOL fontcolor="99,121,242" character="71" font="ESRI Default Marker" fontsize="12"/>
					</GROUPSYMBOL>
				</EXACT>
				<EXACT value="i16-f-039" label="i16-f-039" quickcapture="false" quickcapturelabel="Erfassung i16-f-039">
					<GROUPSYMBOL>
						<TRUETYPEMARKERSYMBOL character="70" font="ESRI Default Marker" fontsize="12"/>
						<TRUETYPEMARKERSYMBOL fontcolor="247,124,99" character="71" font="ESRI Default Marker" fontsize="12"/>
					</GROUPSYMBOL>
				</EXACT>
				<EXACT value="i16-f-040" label="i16-f-040" quickcapture="false" quickcapturelabel="Erfassung i16-f-040">
					<GROUPSYMBOL>
						<TRUETYPEMARKERSYMBOL character="70" font="ESRI Default Marker" fontsize="12"/>
						<TRUETYPEMARKERSYMBOL fontcolor="148,56,55" character="71" font="ESRI Default Marker" fontsize="12"/>
					</GROUPSYMBOL>
				</EXACT>
				<EXACT value="i16-f-041" label="i16-f-041" quickcapture="false" quickcapturelabel="Erfassung i16-f-041">
					<GROUPSYMBOL>
						<TRUETYPEMARKERSYMBOL character="70" font="ESRI Default Marker" fontsize="12"/>
						<TRUETYPEMARKERSYMBOL fontcolor="240,89,189" character="71" font="ESRI Default Marker" fontsize="12"/>
					</GROUPSYMBOL>
				</EXACT>
				<EXACT value="i16-f-042" label="i16-f-042" quickcapture="false" quickcapturelabel="Erfassung i16-f-042">
					<GROUPSYMBOL>
						<TRUETYPEMARKERSYMBOL character="70" font="ESRI Default Marker" fontsize="12"/>
						<TRUETYPEMARKERSYMBOL fontcolor="98,128,78" character="71" font="ESRI Default Marker" fontsize="12"/>
					</GROUPSYMBOL>
				</EXACT>
				<EXACT value="i16-f-043" label="i16-f-043" quickcapture="false" quickcapturelabel="Erfassung i16-f-043">
					<GROUPSYMBOL>
						<TRUETYPEMARKERSYMBOL character="70" font="ESRI Default Marker" fontsize="12"/>
						<TRUETYPEMARKERSYMBOL fontcolor="163,162,103" character="71" font="ESRI Default Marker" fontsize="12"/>
					</GROUPSYMBOL>
				</EXACT>
				<EXACT value="i16-f-044" label="i16-f-044" quickcapture="false" quickcapturelabel="Erfassung i16-f-044">
					<GROUPSYMBOL>
						<TRUETYPEMARKERSYMBOL character="70" font="ESRI Default Marker" fontsize="12"/>
						<TRUETYPEMARKERSYMBOL fontcolor="179,84,122" character="71" font="ESRI Default Marker" fontsize="12"/>
					</GROUPSYMBOL>
				</EXACT>
				<EXACT value="i16-f-045" label="i16-f-045" quickcapture="false" quickcapturelabel="Erfassung i16-f-045">
					<GROUPSYMBOL>
						<TRUETYPEMARKERSYMBOL character="70" font="ESRI Default Marker" fontsize="12"/>
						<TRUETYPEMARKERSYMBOL fontcolor="230,160,80" character="71" font="ESRI Default Marker" fontsize="12"/>
					</GROUPSYMBOL>
				</EXACT>
				<EXACT value="i16-f-046" label="i16-f-046" quickcapture="false" quickcapturelabel="Erfassung i16-f-046">
					<GROUPSYMBOL>
						<TRUETYPEMARKERSYMBOL character="70" font="ESRI Default Marker" fontsize="12"/>
						<TRUETYPEMARKERSYMBOL fontcolor="95,198,250" character="71" font="ESRI Default Marker" fontsize="12"/>
					</GROUPSYMBOL>
				</EXACT>
				<EXACT value="i16-f-047" label="i16-f-047" quickcapture="false" quickcapturelabel="Erfassung i16-f-047">
					<GROUPSYMBOL>
						<TRUETYPEMARKERSYMBOL character="70" font="ESRI Default Marker" fontsize="12"/>
						<TRUETYPEMARKERSYMBOL fontcolor="156,154,59" character="71" font="ESRI Default Marker" fontsize="12"/>
					</GROUPSYMBOL>
				</EXACT>
				<EXACT value="i16-f-048" label="i16-f-048" quickcapture="false" quickcapturelabel="Erfassung i16-f-048">
					<GROUPSYMBOL>
						<TRUETYPEMARKERSYMBOL character="70" font="ESRI Default Marker" fontsize="12"/>
						<TRUETYPEMARKERSYMBOL fontcolor="74,120,194" character="71" font="ESRI Default Marker" fontsize="12"/>
					</GROUPSYMBOL>
				</EXACT>
				<EXACT value="i16-f-049" label="i16-f-049" quickcapture="false" quickcapturelabel="Erfassung i16-f-049">
					<GROUPSYMBOL>
						<TRUETYPEMARKERSYMBOL character="70" font="ESRI Default Marker" fontsize="12"/>
						<TRUETYPEMARKERSYMBOL fontcolor="122,207,191" character="71" font="ESRI Default Marker" fontsize="12"/>
					</GROUPSYMBOL>
				</EXACT>
				<EXACT value="i16-f-050" label="i16-f-050" quickcapture="false" quickcapturelabel="Erfassung i16-f-050">
					<GROUPSYMBOL>
						<TRUETYPEMARKERSYMBOL character="70" font="ESRI Default Marker" fontsize="12"/>
						<TRUETYPEMARKERSYMBOL fontcolor="107,173,62" character="71" font="ESRI Default Marker" fontsize="12"/>
					</GROUPSYMBOL>
				</EXACT>
				<EXACT value="i16-f-051" label="i16-f-051" quickcapture="false" quickcapturelabel="Erfassung i16-f-051">
					<GROUPSYMBOL>
						<TRUETYPEMARKERSYMBOL character="70" font="ESRI Default Marker" fontsize="12"/>
						<TRUETYPEMARKERSYMBOL fontcolor="151,137,204" character="71" font="ESRI Default Marker" fontsize="12"/>
					</GROUPSYMBOL>
				</EXACT>
				<EXACT value="i16-f-052" label="i16-f-052" quickcapture="false" quickcapturelabel="Erfassung i16-f-052">
					<GROUPSYMBOL>
						<TRUETYPEMARKERSYMBOL character="70" font="ESRI Default Marker" fontsize="12"/>
						<TRUETYPEMARKERSYMBOL fontcolor="73,178,184" character="71" font="ESRI Default Marker" fontsize="12"/>
					</GROUPSYMBOL>
				</EXACT>
				<EXACT value="i16-f-053" label="i16-f-053" quickcapture="false" quickcapturelabel="Erfassung i16-f-053">
					<GROUPSYMBOL>
						<TRUETYPEMARKERSYMBOL character="70" font="ESRI Default Marker" fontsize="12"/>
						<TRUETYPEMARKERSYMBOL fontcolor="156,237,154" character="71" font="ESRI Default Marker" fontsize="12"/>
					</GROUPSYMBOL>
				</EXACT>
				<EXACT value="i16-f-054" label="i16-f-054" quickcapture="false" quickcapturelabel="Erfassung i16-f-054">
					<GROUPSYMBOL>
						<TRUETYPEMARKERSYMBOL character="70" font="ESRI Default Marker" fontsize="12"/>
						<TRUETYPEMARKERSYMBOL fontcolor="87,250,180" character="71" font="ESRI Default Marker" fontsize="12"/>
					</GROUPSYMBOL>
				</EXACT>
				<EXACT value="i16-f-055" label="i16-f-055" quickcapture="false" quickcapturelabel="Erfassung i16-f-055">
					<GROUPSYMBOL>
						<TRUETYPEMARKERSYMBOL character="70" font="ESRI Default Marker" fontsize="12"/>
						<TRUETYPEMARKERSYMBOL fontcolor="114,146,186" character="71" font="ESRI Default Marker" fontsize="12"/>
					</GROUPSYMBOL>
				</EXACT>
				<EXACT value="i16-f-056" label="i16-f-056" quickcapture="false" quickcapturelabel="Erfassung i16-f-056">
					<GROUPSYMBOL>
						<TRUETYPEMARKERSYMBOL character="70" font="ESRI Default Marker" fontsize="12"/>
						<TRUETYPEMARKERSYMBOL fontcolor="110,186,112" character="71" font="ESRI Default Marker" fontsize="12"/>
					</GROUPSYMBOL>
				</EXACT>
				<EXACT value="i16-f-057" label="i16-f-057" quickcapture="false" quickcapturelabel="Erfassung i16-f-057">
					<GROUPSYMBOL>
						<TRUETYPEMARKERSYMBOL character="70" font="ESRI Default Marker" fontsize="12"/>
						<TRUETYPEMARKERSYMBOL fontcolor="209,122,117" character="71" font="ESRI Default Marker" fontsize="12"/>
					</GROUPSYMBOL>
				</EXACT>
				<EXACT value="i16-f-058" label="i16-f-058" quickcapture="false" quickcapturelabel="Erfassung i16-f-058">
					<GROUPSYMBOL>
						<TRUETYPEMARKERSYMBOL character="70" font="ESRI Default Marker" fontsize="12"/>
						<TRUETYPEMARKERSYMBOL fontcolor="128,59,99" character="71" font="ESRI Default Marker" fontsize="12"/>
					</GROUPSYMBOL>
				</EXACT>
				<EXACT value="i16-f-059" label="i16-f-059" quickcapture="false" quickcapturelabel="Erfassung i16-f-059">
					<GROUPSYMBOL>
						<TRUETYPEMARKERSYMBOL character="70" font="ESRI Default Marker" fontsize="12"/>
						<TRUETYPEMARKERSYMBOL fontcolor="58,138,78" character="71" font="ESRI Default Marker" fontsize="12"/>
					</GROUPSYMBOL>
				</EXACT>
				<EXACT value="i16-f-060" label="i16-f-060" quickcapture="false" quickcapturelabel="Erfassung i16-f-060">
					<GROUPSYMBOL>
						<TRUETYPEMARKERSYMBOL character="70" font="ESRI Default Marker" fontsize="12"/>
						<TRUETYPEMARKERSYMBOL fontcolor="116,124,212" character="71" font="ESRI Default Marker" fontsize="12"/>
					</GROUPSYMBOL>
				</EXACT>
				<EXACT value="i16-f-061" label="i16-f-061" quickcapture="false" quickcapturelabel="Erfassung i16-f-061">
					<GROUPSYMBOL>
						<TRUETYPEMARKERSYMBOL character="70" font="ESRI Default Marker" fontsize="12"/>
						<TRUETYPEMARKERSYMBOL fontcolor="76,95,133" character="71" font="ESRI Default Marker" fontsize="12"/>
					</GROUPSYMBOL>
				</EXACT>
				<EXACT value="i16-f-062" label="i16-f-062" quickcapture="false" quickcapturelabel="Erfassung i16-f-062">
					<GROUPSYMBOL>
						<TRUETYPEMARKERSYMBOL character="70" font="ESRI Default Marker" fontsize="12"/>
						<TRUETYPEMARKERSYMBOL fontcolor="150,195,242" character="71" font="ESRI Default Marker" fontsize="12"/>
					</GROUPSYMBOL>
				</EXACT>
				<EXACT value="i16-f-063" label="i16-f-063" quickcapture="false" quickcapturelabel="Erfassung i16-f-063">
					<GROUPSYMBOL>
						<TRUETYPEMARKERSYMBOL character="70" font="ESRI Default Marker" fontsize="12"/>
						<TRUETYPEMARKERSYMBOL fontcolor="138,50,75" character="71" font="ESRI Default Marker" fontsize="12"/>
					</GROUPSYMBOL>
				</EXACT>
				<EXACT value="i16-f-064" label="i16-f-064" quickcapture="false" quickcapturelabel="Erfassung i16-f-064">
					<GROUPSYMBOL>
						<TRUETYPEMARKERSYMBOL character="70" font="ESRI Default Marker" fontsize="12"/>
						<TRUETYPEMARKERSYMBOL fontcolor="194,87,190" character="71" font="ESRI Default Marker" fontsize="12"/>
					</GROUPSYMBOL>
				</EXACT>
				<EXACT value="i16-f-065" label="i16-f-065" quickcapture="false" quickcapturelabel="Erfassung i16-f-065">
					<GROUPSYMBOL>
						<TRUETYPEMARKERSYMBOL character="70" font="ESRI Default Marker" fontsize="12"/>
						<TRUETYPEMARKERSYMBOL fontcolor="129,176,118" character="71" font="ESRI Default Marker" fontsize="12"/>
					</GROUPSYMBOL>
				</EXACT>
				<EXACT value="i16-f-066" label="i16-f-066" quickcapture="false" quickcapturelabel="Erfassung i16-f-066">
					<GROUPSYMBOL>
						<TRUETYPEMARKERSYMBOL character="70" font="ESRI Default Marker" fontsize="12"/>
						<TRUETYPEMARKERSYMBOL fontcolor="144,209,107" character="71" font="ESRI Default Marker" fontsize="12"/>
					</GROUPSYMBOL>
				</EXACT>
				<EXACT value="i16-f-067" label="i16-f-067" quickcapture="false" quickcapturelabel="Erfassung i16-f-067">
					<GROUPSYMBOL>
						<TRUETYPEMARKERSYMBOL character="70" font="ESRI Default Marker" fontsize="12"/>
						<TRUETYPEMARKERSYMBOL fontcolor="74,151,199" character="71" font="ESRI Default Marker" fontsize="12"/>
					</GROUPSYMBOL>
				</EXACT>
				<EXACT value="i16-f-068" label="i16-f-068" quickcapture="false" quickcapturelabel="Erfassung i16-f-068">
					<GROUPSYMBOL>
						<TRUETYPEMARKERSYMBOL character="70" font="ESRI Default Marker" fontsize="12"/>
						<TRUETYPEMARKERSYMBOL fontcolor="170,217,76" character="71" font="ESRI Default Marker" fontsize="12"/>
					</GROUPSYMBOL>
				</EXACT>
				<EXACT value="i16-f-069" label="i16-f-069" quickcapture="false" quickcapturelabel="Erfassung i16-f-069">
					<GROUPSYMBOL>
						<TRUETYPEMARKERSYMBOL character="70" font="ESRI Default Marker" fontsize="12"/>
						<TRUETYPEMARKERSYMBOL fontcolor="118,99,171" character="71" font="ESRI Default Marker" fontsize="12"/>
					</GROUPSYMBOL>
				</EXACT>
				<EXACT value="i16-f-070" label="i16-f-070" quickcapture="false" quickcapturelabel="Erfassung i16-f-070">
					<GROUPSYMBOL>
						<TRUETYPEMARKERSYMBOL character="70" font="ESRI Default Marker" fontsize="12"/>
						<TRUETYPEMARKERSYMBOL fontcolor="245,86,86" character="71" font="ESRI Default Marker" fontsize="12"/>
					</GROUPSYMBOL>
				</EXACT>
				<EXACT value="i16-f-071" label="i16-f-071" quickcapture="false" quickcapturelabel="Erfassung i16-f-071">
					<GROUPSYMBOL>
						<TRUETYPEMARKERSYMBOL character="70" font="ESRI Default Marker" fontsize="12"/>
						<TRUETYPEMARKERSYMBOL fontcolor="46,133,117" character="71" font="ESRI Default Marker" fontsize="12"/>
					</GROUPSYMBOL>
				</EXACT>
				<EXACT value="i16-f-072" label="i16-f-072" quickcapture="false" quickcapturelabel="Erfassung i16-f-072">
					<GROUPSYMBOL>
						<TRUETYPEMARKERSYMBOL character="70" font="ESRI Default Marker" fontsize="12"/>
						<TRUETYPEMARKERSYMBOL fontcolor="247,244,148" character="71" font="ESRI Default Marker" fontsize="12"/>
					</GROUPSYMBOL>
				</EXACT>
				<EXACT value="i16-f-073" label="i16-f-073" quickcapture="false" quickcapturelabel="Erfassung i16-f-073">
					<GROUPSYMBOL>
						<TRUETYPEMARKERSYMBOL character="70" font="ESRI Default Marker" fontsize="12"/>
						<TRUETYPEMARKERSYMBOL fontcolor="130,125,52" character="71" font="ESRI Default Marker" fontsize="12"/>
					</GROUPSYMBOL>
				</EXACT>
				<EXACT value="i16-f-074" label="i16-f-074" quickcapture="false" quickcapturelabel="Erfassung i16-f-074">
					<GROUPSYMBOL>
						<TRUETYPEMARKERSYMBOL character="70" font="ESRI Default Marker" fontsize="12"/>
						<TRUETYPEMARKERSYMBOL fontcolor="182,201,97" character="71" font="ESRI Default Marker" fontsize="12"/>
					</GROUPSYMBOL>
				</EXACT>
				<EXACT value="i16-f-075" label="i16-f-075" quickcapture="false" quickcapturelabel="Erfassung i16-f-075">
					<GROUPSYMBOL>
						<TRUETYPEMARKERSYMBOL character="70" font="ESRI Default Marker" fontsize="12"/>
						<TRUETYPEMARKERSYMBOL fontcolor="181,134,103" character="71" font="ESRI Default Marker" fontsize="12"/>
					</GROUPSYMBOL>
				</EXACT>
				<EXACT value="i16-f-076" label="i16-f-076" quickcapture="false" quickcapturelabel="Erfassung i16-f-076">
					<GROUPSYMBOL>
						<TRUETYPEMARKERSYMBOL character="70" font="ESRI Default Marker" fontsize="12"/>
						<TRUETYPEMARKERSYMBOL fontcolor="190,122,230" character="71" font="ESRI Default Marker" fontsize="12"/>
					</GROUPSYMBOL>
				</EXACT>
				<EXACT value="i16-f-077" label="i16-f-077" quickcapture="false" quickcapturelabel="Erfassung i16-f-077">
					<GROUPSYMBOL>
						<TRUETYPEMARKERSYMBOL character="70" font="ESRI Default Marker" fontsize="12"/>
						<TRUETYPEMARKERSYMBOL fontcolor="232,146,93" character="71" font="ESRI Default Marker" fontsize="12"/>
					</GROUPSYMBOL>
				</EXACT>
				<EXACT value="i16-f-078" label="i16-f-078" quickcapture="false" quickcapturelabel="Erfassung i16-f-078">
					<GROUPSYMBOL>
						<TRUETYPEMARKERSYMBOL character="70" font="ESRI Default Marker" fontsize="12"/>
						<TRUETYPEMARKERSYMBOL fontcolor="179,64,123" character="71" font="ESRI Default Marker" fontsize="12"/>
					</GROUPSYMBOL>
				</EXACT>
				<EXACT value="i16-f-079" label="i16-f-079" quickcapture="false" quickcapturelabel="Erfassung i16-f-079">
					<GROUPSYMBOL>
						<TRUETYPEMARKERSYMBOL character="70" font="ESRI Default Marker" fontsize="12"/>
						<TRUETYPEMARKERSYMBOL fontcolor="171,80,94" character="71" font="ESRI Default Marker" fontsize="12"/>
					</GROUPSYMBOL>
				</EXACT>
				<EXACT value="i16-f-080" label="i16-f-080" quickcapture="false" quickcapturelabel="Erfassung i16-f-080">
					<GROUPSYMBOL>
						<TRUETYPEMARKERSYMBOL character="70" font="ESRI Default Marker" fontsize="12"/>
						<TRUETYPEMARKERSYMBOL fontcolor="145,57,129" character="71" font="ESRI Default Marker" fontsize="12"/>
					</GROUPSYMBOL>
				</EXACT>
				<EXACT value="i16-f-081" label="i16-f-081" quickcapture="false" quickcapturelabel="Erfassung i16-f-081">
					<GROUPSYMBOL>
						<TRUETYPEMARKERSYMBOL character="70" font="ESRI Default Marker" fontsize="12"/>
						<TRUETYPEMARKERSYMBOL fontcolor="131,106,212" character="71" font="ESRI Default Marker" fontsize="12"/>
					</GROUPSYMBOL>
				</EXACT>
				<EXACT value="i16-f-082" label="i16-f-082" quickcapture="false" quickcapturelabel="Erfassung i16-f-082">
					<GROUPSYMBOL>
						<TRUETYPEMARKERSYMBOL character="70" font="ESRI Default Marker" fontsize="12"/>
						<TRUETYPEMARKERSYMBOL fontcolor="196,86,240" character="71" font="ESRI Default Marker" fontsize="12"/>
					</GROUPSYMBOL>
				</EXACT>
				<EXACT value="i16-f-083" label="i16-f-083" quickcapture="false" quickcapturelabel="Erfassung i16-f-083">
					<GROUPSYMBOL>
						<TRUETYPEMARKERSYMBOL character="70" font="ESRI Default Marker" fontsize="12"/>
						<TRUETYPEMARKERSYMBOL fontcolor="140,209,161" character="71" font="ESRI Default Marker" fontsize="12"/>
					</GROUPSYMBOL>
				</EXACT>
				<EXACT value="i16-f-084" label="i16-f-084" quickcapture="false" quickcapturelabel="Erfassung i16-f-084">
					<GROUPSYMBOL>
						<TRUETYPEMARKERSYMBOL character="70" font="ESRI Default Marker" fontsize="12"/>
						<TRUETYPEMARKERSYMBOL fontcolor="104,153,161" character="71" font="ESRI Default Marker" fontsize="12"/>
					</GROUPSYMBOL>
				</EXACT>
				<EXACT value="i16-f-085" label="i16-f-085" quickcapture="false" quickcapturelabel="Erfassung i16-f-085">
					<GROUPSYMBOL>
						<TRUETYPEMARKERSYMBOL character="70" font="ESRI Default Marker" fontsize="12"/>
						<TRUETYPEMARKERSYMBOL fontcolor="153,85,72" character="71" font="ESRI Default Marker" fontsize="12"/>
					</GROUPSYMBOL>
				</EXACT>
				<EXACT value="i16-f-086" label="i16-f-086" quickcapture="false" quickcapturelabel="Erfassung i16-f-086">
					<GROUPSYMBOL>
						<TRUETYPEMARKERSYMBOL character="70" font="ESRI Default Marker" fontsize="12"/>
						<TRUETYPEMARKERSYMBOL fontcolor="100,212,237" character="71" font="ESRI Default Marker" fontsize="12"/>
					</GROUPSYMBOL>
				</EXACT>
				<EXACT value="i16-f-087" label="i16-f-087" quickcapture="false" quickcapturelabel="Erfassung i16-f-087">
					<GROUPSYMBOL>
						<TRUETYPEMARKERSYMBOL character="70" font="ESRI Default Marker" fontsize="12"/>
						<TRUETYPEMARKERSYMBOL fontcolor="81,143,102" character="71" font="ESRI Default Marker" fontsize="12"/>
					</GROUPSYMBOL>
				</EXACT>
				<EXACT value="i16-f-088" label="i16-f-088" quickcapture="false" quickcapturelabel="Erfassung i16-f-088">
					<GROUPSYMBOL>
						<TRUETYPEMARKERSYMBOL character="70" font="ESRI Default Marker" fontsize="12"/>
						<TRUETYPEMARKERSYMBOL fontcolor="89,184,83" character="71" font="ESRI Default Marker" fontsize="12"/>
					</GROUPSYMBOL>
				</EXACT>
				<EXACT value="i16-f-089" label="i16-f-089" quickcapture="false" quickcapturelabel="Erfassung i16-f-089">
					<GROUPSYMBOL>
						<TRUETYPEMARKERSYMBOL character="70" font="ESRI Default Marker" fontsize="12"/>
						<TRUETYPEMARKERSYMBOL fontcolor="133,104,65" character="71" font="ESRI Default Marker" fontsize="12"/>
					</GROUPSYMBOL>
				</EXACT>
				<EXACT value="i16-f-090" label="i16-f-090" quickcapture="false" quickcapturelabel="Erfassung i16-f-090">
					<GROUPSYMBOL>
						<TRUETYPEMARKERSYMBOL character="70" font="ESRI Default Marker" fontsize="12"/>
						<TRUETYPEMARKERSYMBOL fontcolor="166,250,127" character="71" font="ESRI Default Marker" fontsize="12"/>
					</GROUPSYMBOL>
				</EXACT>
				<EXACT value="i16-f-091" label="i16-f-091" quickcapture="false" quickcapturelabel="Erfassung i16-f-091">
					<GROUPSYMBOL>
						<TRUETYPEMARKERSYMBOL character="70" font="ESRI Default Marker" fontsize="12"/>
						<TRUETYPEMARKERSYMBOL fontcolor="101,240,112" character="71" font="ESRI Default Marker" fontsize="12"/>
					</GROUPSYMBOL>
				</EXACT>
				<EXACT value="i16-f-092" label="i16-f-092" quickcapture="false" quickcapturelabel="Erfassung i16-f-092">
					<GROUPSYMBOL>
						<TRUETYPEMARKERSYMBOL character="70" font="ESRI Default Marker" fontsize="12"/>
						<TRUETYPEMARKERSYMBOL fontcolor="196,69,107" character="71" font="ESRI Default Marker" fontsize="12"/>
					</GROUPSYMBOL>
				</EXACT>
				<EXACT value="i16-f-093" label="i16-f-093" quickcapture="false" quickcapturelabel="Erfassung i16-f-093">
					<GROUPSYMBOL>
						<TRUETYPEMARKERSYMBOL character="70" font="ESRI Default Marker" fontsize="12"/>
						<TRUETYPEMARKERSYMBOL fontcolor="105,74,128" character="71" font="ESRI Default Marker" fontsize="12"/>
					</GROUPSYMBOL>
				</EXACT>
				<EXACT value="i16-f-094" label="i16-f-094" quickcapture="false" quickcapturelabel="Erfassung i16-f-094">
					<GROUPSYMBOL>
						<TRUETYPEMARKERSYMBOL character="70" font="ESRI Default Marker" fontsize="12"/>
						<TRUETYPEMARKERSYMBOL fontcolor="162,184,108" character="71" font="ESRI Default Marker" fontsize="12"/>
					</GROUPSYMBOL>
				</EXACT>
				<EXACT value="i16-f-095" label="i16-f-095" quickcapture="false" quickcapturelabel="Erfassung i16-f-095">
					<GROUPSYMBOL>
						<TRUETYPEMARKERSYMBOL character="70" font="ESRI Default Marker" fontsize="12"/>
						<TRUETYPEMARKERSYMBOL fontcolor="207,158,95" character="71" font="ESRI Default Marker" fontsize="12"/>
					</GROUPSYMBOL>
				</EXACT>
				<EXACT value="i16-f-096" label="i16-f-096" quickcapture="false" quickcapturelabel="Erfassung i16-f-096">
					<GROUPSYMBOL>
						<TRUETYPEMARKERSYMBOL character="70" font="ESRI Default Marker" fontsize="12"/>
						<TRUETYPEMARKERSYMBOL fontcolor="74,186,168" character="71" font="ESRI Default Marker" fontsize="12"/>
					</GROUPSYMBOL>
				</EXACT>
				<EXACT value="i16-f-097" label="i16-f-097" quickcapture="false" quickcapturelabel="Erfassung i16-f-097">
					<GROUPSYMBOL>
						<TRUETYPEMARKERSYMBOL character="70" font="ESRI Default Marker" fontsize="12"/>
						<TRUETYPEMARKERSYMBOL fontcolor="148,99,123" character="71" font="ESRI Default Marker" fontsize="12"/>
					</GROUPSYMBOL>
				</EXACT>
				<EXACT value="i16-f-098" label="i16-f-098" quickcapture="false" quickcapturelabel="Erfassung i16-f-098">
					<GROUPSYMBOL>
						<TRUETYPEMARKERSYMBOL character="70" font="ESRI Default Marker" fontsize="12"/>
						<TRUETYPEMARKERSYMBOL fontcolor="106,150,53" character="71" font="ESRI Default Marker" fontsize="12"/>
					</GROUPSYMBOL>
				</EXACT>
				<EXACT value="i16-f-099" label="i16-f-099" quickcapture="false" quickcapturelabel="Erfassung i16-f-099">
					<GROUPSYMBOL>
						<TRUETYPEMARKERSYMBOL character="70" font="ESRI Default Marker" fontsize="12"/>
						<TRUETYPEMARKERSYMBOL fontcolor="126,250,95" character="71" font="ESRI Default Marker" fontsize="12"/>
					</GROUPSYMBOL>
				</EXACT>
				<EXACT value="i16-f-100" label="i16-f-100" quickcapture="false" quickcapturelabel="Erfassung i16-f-100">
					<GROUPSYMBOL>
						<TRUETYPEMARKERSYMBOL character="70" font="ESRI Default Marker" fontsize="12"/>
						<TRUETYPEMARKERSYMBOL fontcolor="79,119,168" character="71" font="ESRI Default Marker" fontsize="12"/>
					</GROUPSYMBOL>
				</EXACT>
				<EXACT value="i16-m-001" label="i16-m-001" quickcapture="false" quickcapturelabel="Erfassung i16-m-001">
					<GROUPSYMBOL>
						<TRUETYPEMARKERSYMBOL character="46" font="ESRI Default Marker" fontsize="12"/>
						<TRUETYPEMARKERSYMBOL fontcolor="105,119,240" character="33" font="ESRI Default Marker" fontsize="12"/>
					</GROUPSYMBOL>
				</EXACT>
				<EXACT value="i16-m-002" label="i16-m-002" quickcapture="false" quickcapturelabel="Erfassung i16-m-002">
					<GROUPSYMBOL>
						<TRUETYPEMARKERSYMBOL character="47" font="ESRI Default Marker" fontsize="12"/>
						<TRUETYPEMARKERSYMBOL fontcolor="224,144,187" character="34" font="ESRI Default Marker" fontsize="12"/>
					</GROUPSYMBOL>
				</EXACT>
				<EXACT value="i16-m-003" label="i16-m-003" quickcapture="false" quickcapturelabel="Erfassung i16-m-003">
					<GROUPSYMBOL>
						<TRUETYPEMARKERSYMBOL character="48" font="ESRI Default Marker" fontsize="12"/>
						<TRUETYPEMARKERSYMBOL fontcolor="68,46,128" character="35" font="ESRI Default Marker" fontsize="12"/>
					</GROUPSYMBOL>
				</EXACT>
				<EXACT value="i16-m-004" label="i16-m-004" quickcapture="false" quickcapturelabel="Erfassung i16-m-004">
					<GROUPSYMBOL>
						<TRUETYPEMARKERSYMBOL character="49" font="ESRI Default Marker" fontsize="12"/>
						<TRUETYPEMARKERSYMBOL fontcolor="143,227,181" character="36" font="ESRI Default Marker" fontsize="12"/>
					</GROUPSYMBOL>
				</EXACT>
				<EXACT value="i16-m-005" label="i16-m-005" quickcapture="false" quickcapturelabel="Erfassung i16-m-005">
					<GROUPSYMBOL>
						<TRUETYPEMARKERSYMBOL character="50" font="ESRI Default Marker" fontsize="12"/>
						<TRUETYPEMARKERSYMBOL fontcolor="54,140,156" character="37" font="ESRI Default Marker" fontsize="12"/>
					</GROUPSYMBOL>
				</EXACT>
				<EXACT value="i16-m-006" label="i16-m-006" quickcapture="false" quickcapturelabel="Erfassung i16-m-006">
					<GROUPSYMBOL>
						<TRUETYPEMARKERSYMBOL character="62" font="ESRI Default Marker" fontsize="12"/>
						<TRUETYPEMARKERSYMBOL fontcolor="214,84,186" character="33" font="ESRI Default Marker" fontsize="12"/>
					</GROUPSYMBOL>
				</EXACT>
				<EXACT value="i16-m-007" label="i16-m-007" quickcapture="false" quickcapturelabel="Erfassung i16-m-007">
					<GROUPSYMBOL>
						<TRUETYPEMARKERSYMBOL character="60" font="ESRI Default Marker" fontsize="12"/>
						<TRUETYPEMARKERSYMBOL fontcolor="100,168,72" character="33" font="ESRI Default Marker" fontsize="12"/>
					</GROUPSYMBOL>
				</EXACT>
				<EXACT value="i16-m-008" label="i16-m-008" quickcapture="false" quickcapturelabel="Erfassung i16-m-008">
					<GROUPSYMBOL>
						<TRUETYPEMARKERSYMBOL character="79" font="ESRI Default Marker" fontsize="12"/>
						<TRUETYPEMARKERSYMBOL fontcolor="166,156,90" character="33" font="ESRI Default Marker" fontsize="12"/>
					</GROUPSYMBOL>
				</EXACT>
				<EXACT value="i16-m-009" label="i16-m-009" quickcapture="false" quickcapturelabel="Erfassung i16-m-009">
					<GROUPSYMBOL>
						<TRUETYPEMARKERSYMBOL character="85" font="ESRI Default Marker" fontsize="12"/>
						<TRUETYPEMARKERSYMBOL fontcolor="135,76,82" character="33" font="ESRI Default Marker" fontsize="12"/>
					</GROUPSYMBOL>
				</EXACT>
				<EXACT value="i16-m-010" label="i16-m-010" quickcapture="false" quickcapturelabel="Erfassung i16-m-010">
					<GROUPSYMBOL>
						<TRUETYPEMARKERSYMBOL character="84" font="ESRI Default Marker" fontsize="12"/>
						<TRUETYPEMARKERSYMBOL fontcolor="101,117,171" character="34" font="ESRI Default Marker" fontsize="12"/>
					</GROUPSYMBOL>
				</EXACT>
				<EXACT value="i16-m-011" label="i16-m-011" quickcapture="false" quickcapturelabel="Erfassung i16-m-011">
					<GROUPSYMBOL>
						<TRUETYPEMARKERSYMBOL character="46" font="ESRI Default Marker" fontsize="12"/>
						<TRUETYPEMARKERSYMBOL fontcolor="232,121,84" character="33" font="ESRI Default Marker" fontsize="12"/>
					</GROUPSYMBOL>
				</EXACT>
				<EXACT value="i16-m-012" label="i16-m-012" quickcapture="false" quickcapturelabel="Erfassung i16-m-012">
					<GROUPSYMBOL>
						<TRUETYPEMARKERSYMBOL character="47" font="ESRI Default Marker" fontsize="12"/>
						<TRUETYPEMARKERSYMBOL fontcolor="250,198,167" character="34" font="ESRI Default Marker" fontsize="12"/>
					</GROUPSYMBOL>
				</EXACT>
				<EXACT value="i16-m-013" label="i16-m-013" quickcapture="false" quickcapturelabel="Erfassung i16-m-013">
					<GROUPSYMBOL>
						<TRUETYPEMARKERSYMBOL character="48" font="ESRI Default Marker" fontsize="12"/>
						<TRUETYPEMARKERSYMBOL fontcolor="194,217,80" character="35" font="ESRI Default Marker" fontsize="12"/>
					</GROUPSYMBOL>
				</EXACT>
				<EXACT value="i16-m-014" label="i16-m-014" quickcapture="false" quickcapturelabel="Erfassung i16-m-014">
					<GROUPSYMBOL>
						<TRUETYPEMARKERSYMBOL character="49" font="ESRI Default Marker" fontsize="12"/>
						<TRUETYPEMARKERSYMBOL fontcolor="250,191,97" character="36" font="ESRI Default Marker" fontsize="12"/>
					</GROUPSYMBOL>
				</EXACT>
				<EXACT value="i16-m-015" label="i16-m-015" quickcapture="false" quickcapturelabel="Erfassung i16-m-015">
					<GROUPSYMBOL>
						<TRUETYPEMARKERSYMBOL character="50" font="ESRI Default Marker" fontsize="12"/>
						<TRUETYPEMARKERSYMBOL fontcolor="237,242,162" character="37" font="ESRI Default Marker" fontsize="12"/>
					</GROUPSYMBOL>
				</EXACT>
				<EXACT value="i16-m-016" label="i16-m-016" quickcapture="false" quickcapturelabel="Erfassung i16-m-016">
					<GROUPSYMBOL>
						<TRUETYPEMARKERSYMBOL character="62" font="ESRI Default Marker" fontsize="12"/>
						<TRUETYPEMARKERSYMBOL fontcolor="159,81,219" character="33" font="ESRI Default Marker" fontsize="12"/>
					</GROUPSYMBOL>
				</EXACT>
				<EXACT value="i16-m-017" label="i16-m-017" quickcapture="false" quickcapturelabel="Erfassung i16-m-017">
					<GROUPSYMBOL>
						<TRUETYPEMARKERSYMBOL character="60" font="ESRI Default Marker" fontsize="12"/>
						<TRUETYPEMARKERSYMBOL fontcolor="130,66,127" character="33" font="ESRI Default Marker" fontsize="12"/>
					</GROUPSYMBOL>
				</EXACT>
				<EXACT value="i16-m-018" label="i16-m-018" quickcapture="false" quickcapturelabel="Erfassung i16-m-018">
					<GROUPSYMBOL>
						<TRUETYPEMARKERSYMBOL character="79" font="ESRI Default Marker" fontsize="12"/>
						<TRUETYPEMARKERSYMBOL fontcolor="86,173,245" character="33" font="ESRI Default Marker" fontsize="12"/>
					</GROUPSYMBOL>
				</EXACT>
				<EXACT value="i16-m-019" label="i16-m-019" quickcapture="false" quickcapturelabel="Erfassung i16-m-019">
					<GROUPSYMBOL>
						<TRUETYPEMARKERSYMBOL character="85" font="ESRI Default Marker" fontsize="12"/>
						<TRUETYPEMARKERSYMBOL fontcolor="125,231,245" character="33" font="ESRI Default Marker" fontsize="12"/>
					</GROUPSYMBOL>
				</EXACT>
				<EXACT value="i16-m-020" label="i16-m-020" quickcapture="false" quickcapturelabel="Erfassung i16-m-020">
					<GROUPSYMBOL>
						<TRUETYPEMARKERSYMBOL character="84" font="ESRI Default Marker" fontsize="12"/>
						<TRUETYPEMARKERSYMBOL fontcolor="61,145,100" character="34" font="ESRI Default Marker" fontsize="12"/>
					</GROUPSYMBOL>
				</EXACT>
				<EXACT value="i16-m-021" label="i16-m-021" quickcapture="false" quickcapturelabel="Erfassung i16-m-021">
					<GROUPSYMBOL>
						<TRUETYPEMARKERSYMBOL character="46" font="ESRI Default Marker" fontsize="12"/>
						<TRUETYPEMARKERSYMBOL fontcolor="117,250,90" character="33" font="ESRI Default Marker" fontsize="12"/>
					</GROUPSYMBOL>
				</EXACT>
				<EXACT value="i16-m-022" label="i16-m-022" quickcapture="false" quickcapturelabel="Erfassung i16-m-022">
					<GROUPSYMBOL>
						<TRUETYPEMARKERSYMBOL character="47" font="ESRI Default Marker" fontsize="12"/>
						<TRUETYPEMARKERSYMBOL fontcolor="212,147,245" character="34" font="ESRI Default Marker" fontsize="12"/>
					</GROUPSYMBOL>
				</EXACT>
				<EXACT value="i16-m-023" label="i16-m-023" quickcapture="false" quickcapturelabel="Erfassung i16-m-023">
					<GROUPSYMBOL>
						<TRUETYPEMARKERSYMBOL character="48" font="ESRI Default Marker" fontsize="12"/>
						<TRUETYPEMARKERSYMBOL fontcolor="191,67,98" character="35" font="ESRI Default Marker" fontsize="12"/>
					</GROUPSYMBOL>
				</EXACT>
				<EXACT value="i16-m-024" label="i16-m-024" quickcapture="false" quickcapturelabel="Erfassung i16-m-024">
					<GROUPSYMBOL>
						<TRUETYPEMARKERSYMBOL character="49" font="ESRI Default Marker" fontsize="12"/>
						<TRUETYPEMARKERSYMBOL fontcolor="150,94,59" character="36" font="ESRI Default Marker" fontsize="12"/>
					</GROUPSYMBOL>
				</EXACT>
				<EXACT value="i16-m-025" label="i16-m-025" quickcapture="false" quickcapturelabel="Erfassung i16-m-025">
					<GROUPSYMBOL>
						<TRUETYPEMARKERSYMBOL character="50" font="ESRI Default Marker" fontsize="12"/>
						<TRUETYPEMARKERSYMBOL fontcolor="92,242,165" character="37" font="ESRI Default Marker" fontsize="12"/>
					</GROUPSYMBOL>
				</EXACT>
				<EXACT value="i16-m-026" label="i16-m-026" quickcapture="false" quickcapturelabel="Erfassung i16-m-026">
					<GROUPSYMBOL>
						<TRUETYPEMARKERSYMBOL character="62" font="ESRI Default Marker" fontsize="12"/>
						<TRUETYPEMARKERSYMBOL fontcolor="138,178,209" character="33" font="ESRI Default Marker" fontsize="12"/>
					</GROUPSYMBOL>
				</EXACT>
				<EXACT value="i16-m-027" label="i16-m-027" quickcapture="false" quickcapturelabel="Erfassung i16-m-027">
					<GROUPSYMBOL>
						<TRUETYPEMARKERSYMBOL character="60" font="ESRI Default Marker" fontsize="12"/>
						<TRUETYPEMARKERSYMBOL fontcolor="143,191,119" character="33" font="ESRI Default Marker" fontsize="12"/>
					</GROUPSYMBOL>
				</EXACT>
				<EXACT value="i16-m-028" label="i16-m-028" quickcapture="false" quickcapturelabel="Erfassung i16-m-028">
					<GROUPSYMBOL>
						<TRUETYPEMARKERSYMBOL character="79" font="ESRI Default Marker" fontsize="12"/>
						<TRUETYPEMARKERSYMBOL fontcolor="245,147,152" character="33" font="ESRI Default Marker" fontsize="12"/>
					</GROUPSYMBOL>
				</EXACT>
				<EXACT value="i16-m-029" label="i16-m-029" quickcapture="false" quickcapturelabel="Erfassung i16-m-029">
					<GROUPSYMBOL>
						<TRUETYPEMARKERSYMBOL character="85" font="ESRI Default Marker" fontsize="12"/>
						<TRUETYPEMARKERSYMBOL fontcolor="173,141,116" character="33" font="ESRI Default Marker" fontsize="12"/>
					</GROUPSYMBOL>
				</EXACT>
				<EXACT value="i16-m-030" label="i16-m-030" quickcapture="false" quickcapturelabel="Erfassung i16-m-030">
					<GROUPSYMBOL>
						<TRUETYPEMARKERSYMBOL character="84" font="ESRI Default Marker" fontsize="12"/>
						<TRUETYPEMARKERSYMBOL fontcolor="242,90,242" character="34" font="ESRI Default Marker" fontsize="12"/>
					</GROUPSYMBOL>
				</EXACT>
				<EXACT value="i16-m-031" label="i16-m-031" quickcapture="false" quickcapturelabel="Erfassung i16-m-031">
					<GROUPSYMBOL>
						<TRUETYPEMARKERSYMBOL character="46" font="ESRI Default Marker" fontsize="12"/>
						<TRUETYPEMARKERSYMBOL fontcolor="119,91,181" character="33" font="ESRI Default Marker" fontsize="12"/>
					</GROUPSYMBOL>
				</EXACT>
				<EXACT value="i16-m-032" label="i16-m-032" quickcapture="false" quickcapturelabel="Erfassung i16-m-032">
					<GROUPSYMBOL>
						<TRUETYPEMARKERSYMBOL character="47" font="ESRI Default Marker" fontsize="12"/>
						<TRUETYPEMARKERSYMBOL fontcolor="105,83,230" character="34" font="ESRI Default Marker" fontsize="12"/>
					</GROUPSYMBOL>
				</EXACT>
				<EXACT value="i16-m-033" label="i16-m-033" quickcapture="false" quickcapturelabel="Erfassung i16-m-033">
					<GROUPSYMBOL>
						<TRUETYPEMARKERSYMBOL character="48" font="ESRI Default Marker" fontsize="12"/>
						<TRUETYPEMARKERSYMBOL fontcolor="151,227,93" character="35" font="ESRI Default Marker" fontsize="12"/>
					</GROUPSYMBOL>
				</EXACT>
				<EXACT value="i16-m-034" label="i16-m-034" quickcapture="false" quickcapturelabel="Erfassung i16-m-034">
					<GROUPSYMBOL>
						<TRUETYPEMARKERSYMBOL character="49" font="ESRI Default Marker" fontsize="12"/>
						<TRUETYPEMARKERSYMBOL fontcolor="232,100,164" character="36" font="ESRI Default Marker" fontsize="12"/>
					</GROUPSYMBOL>
				</EXACT>
				<EXACT value="i16-m-035" label="i16-m-035" quickcapture="false" quickcapturelabel="Erfassung i16-m-035">
					<GROUPSYMBOL>
						<TRUETYPEMARKERSYMBOL character="50" font="ESRI Default Marker" fontsize="12"/>
						<TRUETYPEMARKERSYMBOL fontcolor="199,132,74" character="37" font="ESRI Default Marker" fontsize="12"/>
					</GROUPSYMBOL>
				</EXACT>
				<EXACT value="i16-m-036" label="i16-m-036" quickcapture="false" quickcapturelabel="Erfassung i16-m-036">
					<GROUPSYMBOL>
						<TRUETYPEMARKERSYMBOL character="62" font="ESRI Default Marker" fontsize="12"/>
						<TRUETYPEMARKERSYMBOL fontcolor="162,135,204" character="33" font="ESRI Default Marker" fontsize="12"/>
					</GROUPSYMBOL>
				</EXACT>
				<EXACT value="i16-m-037" label="i16-m-037" quickcapture="false" quickcapturelabel="Erfassung i16-m-037">
					<GROUPSYMBOL>
						<TRUETYPEMARKERSYMBOL character="60" font="ESRI Default Marker" fontsize="12"/>
						<TRUETYPEMARKERSYMBOL fontcolor="71,173,160" character="33" font="ESRI Default Marker" fontsize="12"/>
					</GROUPSYMBOL>
				</EXACT>
				<EXACT value="i16-m-038" label="i16-m-038" quickcapture="false" quickcapturelabel="Erfassung i16-m-038">
					<GROUPSYMBOL>
						<TRUETYPEMARKERSYMBOL character="79" font="ESRI Default Marker" fontsize="12"/>
						<TRUETYPEMARKERSYMBOL fontcolor="96,133,60" character="33" font="ESRI Default Marker" fontsize="12"/>
					</GROUPSYMBOL>
				</EXACT>
				<EXACT value="i16-m-039" label="i16-m-039" quickcapture="false" quickcapturelabel="Erfassung i16-m-039">
					<GROUPSYMBOL>
						<TRUETYPEMARKERSYMBOL character="85" font="ESRI Default Marker" fontsize="12"/>
						<TRUETYPEMARKERSYMBOL fontcolor="181,87,85" character="33" font="ESRI Default Marker" fontsize="12"/>
					</GROUPSYMBOL>
				</EXACT>
				<EXACT value="i16-m-040" label="i16-m-040" quickcapture="false" quickcapturelabel="Erfassung i16-m-040">
					<GROUPSYMBOL>
						<TRUETYPEMARKERSYMBOL character="84" font="ESRI Default Marker" fontsize="12"/>
						<TRUETYPEMARKERSYMBOL fontcolor="56,71,150" character="34" font="ESRI Default Marker" fontsize="12"/>
					</GROUPSYMBOL>
				</EXACT>
				<EXACT value="i16-m-041" label="i16-m-041" quickcapture="false" quickcapturelabel="Erfassung i16-m-041">
					<GROUPSYMBOL>
						<TRUETYPEMARKERSYMBOL character="46" font="ESRI Default Marker" fontsize="12"/>
						<TRUETYPEMARKERSYMBOL fontcolor="67,113,143" character="33" font="ESRI Default Marker" fontsize="12"/>
					</GROUPSYMBOL>
				</EXACT>
				<EXACT value="i16-m-042" label="i16-m-042" quickcapture="false" quickcapturelabel="Erfassung i16-m-042">
					<GROUPSYMBOL>
						<TRUETYPEMARKERSYMBOL character="47" font="ESRI Default Marker" fontsize="12"/>
						<TRUETYPEMARKERSYMBOL fontcolor="61,128,111" character="34" font="ESRI Default Marker" fontsize="12"/>
					</GROUPSYMBOL>
				</EXACT>
				<EXACT value="i16-m-043" label="i16-m-043" quickcapture="false" quickcapturelabel="Erfassung i16-m-043">
					<GROUPSYMBOL>
						<TRUETYPEMARKERSYMBOL character="48" font="ESRI Default Marker" fontsize="12"/>
						<TRUETYPEMARKERSYMBOL fontcolor="157,171,67" character="35" font="ESRI Default Marker" fontsize="12"/>
					</GROUPSYMBOL>
				</EXACT>
				<EXACT value="i16-m-044" label="i16-m-044" quickcapture="false" quickcapturelabel="Erfassung i16-m-044">
					<GROUPSYMBOL>
						<TRUETYPEMARKERSYMBOL character="49" font="ESRI Default Marker" fontsize="12"/>
						<TRUETYPEMARKERSYMBOL fontcolor="128,117,75" character="36" font="ESRI Default Marker" fontsize="12"/>
					</GROUPSYMBOL>
				</EXACT>
				<EXACT value="i16-m-045" label="i16-m-045" quickcapture="false" quickcapturelabel="Erfassung i16-m-045">
					<GROUPSYMBOL>
						<TRUETYPEMARKERSYMBOL character="50" font="ESRI Default Marker" fontsize="12"/>
						<TRUETYPEMARKERSYMBOL fontcolor="174,242,143" character="37" font="ESRI Default Marker" fontsize="12"/>
					</GROUPSYMBOL>
				</EXACT>
				<EXACT value="i16-m-046" label="i16-m-046" quickcapture="false" quickcapturelabel="Erfassung i16-m-046">
					<GROUPSYMBOL>
						<TRUETYPEMARKERSYMBOL character="62" font="ESRI Default Marker" fontsize="12"/>
						<TRUETYPEMARKERSYMBOL fontcolor="135,65,99" character="33" font="ESRI Default Marker" fontsize="12"/>
					</GROUPSYMBOL>
				</EXACT>
				<EXACT value="i16-m-047" label="i16-m-047" quickcapture="false" quickcapturelabel="Erfassung i16-m-047">
					<GROUPSYMBOL>
						<TRUETYPEMARKERSYMBOL character="60" font="ESRI Default Marker" fontsize="12"/>
						<TRUETYPEMARKERSYMBOL fontcolor="107,82,135" character="33" font="ESRI Default Marker" fontsize="12"/>
					</GROUPSYMBOL>
				</EXACT>
				<EXACT value="i16-m-048" label="i16-m-048" quickcapture="false" quickcapturelabel="Erfassung i16-m-048">
					<GROUPSYMBOL>
						<TRUETYPEMARKERSYMBOL character="79" font="ESRI Default Marker" fontsize="12"/>
						<TRUETYPEMARKERSYMBOL fontcolor="166,104,134" character="33" font="ESRI Default Marker" fontsize="12"/>
					</GROUPSYMBOL>
				</EXACT>
				<EXACT value="i16-m-049" label="i16-m-049" quickcapture="false" quickcapturelabel="Erfassung i16-m-049">
					<GROUPSYMBOL>
						<TRUETYPEMARKERSYMBOL character="85" font="ESRI Default Marker" fontsize="12"/>
						<TRUETYPEMARKERSYMBOL fontcolor="152,75,171" character="33" font="ESRI Default Marker" fontsize="12"/>
					</GROUPSYMBOL>
				</EXACT>
				<EXACT value="i16-m-050" label="i16-m-050" quickcapture="false" quickcapturelabel="Erfassung i16-m-050">
					<GROUPSYMBOL>
						<TRUETYPEMARKERSYMBOL character="84" font="ESRI Default Marker" fontsize="12"/>
						<TRUETYPEMARKERSYMBOL fontcolor="222,197,138" character="34" font="ESRI Default Marker" fontsize="12"/>
					</GROUPSYMBOL>
				</EXACT>
				<EXACT value="i16-m-051" label="i16-m-051" quickcapture="false" quickcapturelabel="Erfassung i16-m-051">
					<GROUPSYMBOL>
						<TRUETYPEMARKERSYMBOL character="46" font="ESRI Default Marker" fontsize="12"/>
						<TRUETYPEMARKERSYMBOL fontcolor="130,56,49" character="33" font="ESRI Default Marker" fontsize="12"/>
					</GROUPSYMBOL>
				</EXACT>
				<EXACT value="i16-m-052" label="i16-m-052" quickcapture="false" quickcapturelabel="Erfassung i16-m-052">
					<GROUPSYMBOL>
						<TRUETYPEMARKERSYMBOL character="47" font="ESRI Default Marker" fontsize="12"/>
						<TRUETYPEMARKERSYMBOL fontcolor="109,207,121" character="34" font="ESRI Default Marker" fontsize="12"/>
					</GROUPSYMBOL>
				</EXACT>
				<EXACT value="i16-m-053" label="i16-m-053" quickcapture="false" quickcapturelabel="Erfassung i16-m-053">
					<GROUPSYMBOL>
						<TRUETYPEMARKERSYMBOL character="48" font="ESRI Default Marker" fontsize="12"/>
						<TRUETYPEMARKERSYMBOL fontcolor="247,231,121" character="35" font="ESRI Default Marker" fontsize="12"/>
					</GROUPSYMBOL>
				</EXACT>
				<EXACT value="i16-m-054" label="i16-m-054" quickcapture="false" quickcapturelabel="Erfassung i16-m-054">
					<GROUPSYMBOL>
						<TRUETYPEMARKERSYMBOL character="49" font="ESRI Default Marker" fontsize="12"/>
						<TRUETYPEMARKERSYMBOL fontcolor="207,76,76" character="36" font="ESRI Default Marker" fontsize="12"/>
					</GROUPSYMBOL>
				</EXACT>
				<EXACT value="i16-m-055" label="i16-m-055" quickcapture="false" quickcapturelabel="Erfassung i16-m-055">
					<GROUPSYMBOL>
						<TRUETYPEMARKERSYMBOL character="50" font="ESRI Default Marker" fontsize="12"/>
						<TRUETYPEMARKERSYMBOL fontcolor="194,120,97" character="37" font="ESRI Default Marker" fontsize="12"/>
					</GROUPSYMBOL>
				</EXACT>
				<EXACT value="i16-m-056" label="i16-m-056" quickcapture="false" quickcapturelabel="Erfassung i16-m-056">
					<GROUPSYMBOL>
						<TRUETYPEMARKERSYMBOL character="62" font="ESRI Default Marker" fontsize="12"/>
						<TRUETYPEMARKERSYMBOL fontcolor="48,75,128" character="33" font="ESRI Default Marker" fontsize="12"/>
					</GROUPSYMBOL>
				</EXACT>
				<EXACT value="i16-m-057" label="i16-m-057" quickcapture="false" quickcapturelabel="Erfassung i16-m-057">
					<GROUPSYMBOL>
						<TRUETYPEMARKERSYMBOL character="60" font="ESRI Default Marker" fontsize="12"/>
						<TRUETYPEMARKERSYMBOL fontcolor="173,62,120" character="33" font="ESRI Default Marker" fontsize="12"/>
					</GROUPSYMBOL>
				</EXACT>
				<EXACT value="i16-m-058" label="i16-m-058" quickcapture="false" quickcapturelabel="Erfassung i16-m-058">
					<GROUPSYMBOL>
						<TRUETYPEMARKERSYMBOL character="79" font="ESRI Default Marker" fontsize="12"/>
						<TRUETYPEMARKERSYMBOL fontcolor="83,120,207" character="33" font="ESRI Default Marker" fontsize="12"/>
					</GROUPSYMBOL>
				</EXACT>
				<EXACT value="i16-m-059" label="i16-m-059" quickcapture="false" quickcapturelabel="Erfassung i16-m-059">
					<GROUPSYMBOL>
						<TRUETYPEMARKERSYMBOL character="85" font="ESRI Default Marker" fontsize="12"/>
						<TRUETYPEMARKERSYMBOL fontcolor="208,111,232" character="33" font="ESRI Default Marker" fontsize="12"/>
					</GROUPSYMBOL>
				</EXACT>
				<EXACT value="i16-m-060" label="i16-m-060" quickcapture="false" quickcapturelabel="Erfassung i16-m-060">
					<GROUPSYMBOL>
						<TRUETYPEMARKERSYMBOL character="84" font="ESRI Default Marker" fontsize="12"/>
						<TRUETYPEMARKERSYMBOL fontcolor="111,66,173" character="34" font="ESRI Default Marker" fontsize="12"/>
					</GROUPSYMBOL>
				</EXACT>
				<EXACT value="i16-m-061" label="i16-m-061" quickcapture="false" quickcapturelabel="Erfassung i16-m-061">
					<GROUPSYMBOL>
						<TRUETYPEMARKERSYMBOL character="46" font="ESRI Default Marker" fontsize="12"/>
						<TRUETYPEMARKERSYMBOL fontcolor="106,161,124" character="33" font="ESRI Default Marker" fontsize="12"/>
					</GROUPSYMBOL>
				</EXACT>
				<EXACT value="i16-m-062" label="i16-m-062" quickcapture="false" quickcapturelabel="Erfassung i16-m-062">
					<GROUPSYMBOL>
						<TRUETYPEMARKERSYMBOL character="47" font="ESRI Default Marker" fontsize="12"/>
						<TRUETYPEMARKERSYMBOL fontcolor="212,116,202" character="34" font="ESRI Default Marker" fontsize="12"/>
					</GROUPSYMBOL>
				</EXACT>
				<EXACT value="i16-m-063" label="i16-m-063" quickcapture="false" quickcapturelabel="Erfassung i16-m-063">
					<GROUPSYMBOL>
						<TRUETYPEMARKERSYMBOL character="48" font="ESRI Default Marker" fontsize="12"/>
						<TRUETYPEMARKERSYMBOL fontcolor="92,204,94" character="35" font="ESRI Default Marker" fontsize="12"/>
					</GROUPSYMBOL>
				</EXACT>
				<EXACT value="i16-m-064" label="i16-m-064" quickcapture="false" quickcapturelabel="Erfassung i16-m-064">
					<GROUPSYMBOL>
						<TRUETYPEMARKERSYMBOL character="49" font="ESRI Default Marker" fontsize="12"/>
						<TRUETYPEMARKERSYMBOL fontcolor="135,95,82" character="36" font="ESRI Default Marker" fontsize="12"/>
					</GROUPSYMBOL>
				</EXACT>
				<EXACT value="i16-m-065" label="i16-m-065" quickcapture="false" quickcapturelabel="Erfassung i16-m-065">
					<GROUPSYMBOL>
						<TRUETYPEMARKERSYMBOL character="50" font="ESRI Default Marker" fontsize="12"/>
						<TRUETYPEMARKERSYMBOL fontcolor="63,75,181" character="37" font="ESRI Default Marker" fontsize="12"/>
					</GROUPSYMBOL>
				</EXACT>
				<EXACT value="i16-m-066" label="i16-m-066" quickcapture="false" quickcapturelabel="Erfassung i16-m-066">
					<GROUPSYMBOL>
						<TRUETYPEMARKERSYMBOL character="62" font="ESRI Default Marker" fontsize="12"/>
						<TRUETYPEMARKERSYMBOL fontcolor="119,143,94" character="33" font="ESRI Default Marker" fontsize="12"/>
					</GROUPSYMBOL>
				</EXACT>
				<EXACT value="i16-m-067" label="i16-m-067" quickcapture="false" quickcapturelabel="Erfassung i16-m-067">
					<GROUPSYMBOL>
						<TRUETYPEMARKERSYMBOL character="60" font="ESRI Default Marker" fontsize="12"/>
						<TRUETYPEMARKERSYMBOL fontcolor="81,128,78" character="33" font="ESRI Default Marker" fontsize="12"/>
					</GROUPSYMBOL>
				</EXACT>
				<EXACT value="i16-m-068" label="i16-m-068" quickcapture="false" quickcapturelabel="Erfassung i16-m-068">
					<GROUPSYMBOL>
						<TRUETYPEMARKERSYMBOL character="79" font="ESRI Default Marker" fontsize="12"/>
						<TRUETYPEMARKERSYMBOL fontcolor="128,47,65" character="33" font="ESRI Default Marker" fontsize="12"/>
					</GROUPSYMBOL>
				</EXACT>
				<EXACT value="i16-m-069" label="i16-m-069" quickcapture="false" quickcapturelabel="Erfassung i16-m-069">
					<GROUPSYMBOL>
						<TRUETYPEMARKERSYMBOL character="85" font="ESRI Default Marker" fontsize="12"/>
						<TRUETYPEMARKERSYMBOL fontcolor="208,247,129" character="33" font="ESRI Default Marker" fontsize="12"/>
					</GROUPSYMBOL>
				</EXACT>
				<EXACT value="i16-m-070" label="i16-m-070" quickcapture="false" quickcapturelabel="Erfassung i16-m-070">
					<GROUPSYMBOL>
						<TRUETYPEMARKERSYMBOL character="84" font="ESRI Default Marker" fontsize="12"/>
						<TRUETYPEMARKERSYMBOL fontcolor="173,85,160" character="34" font="ESRI Default Marker" fontsize="12"/>
					</GROUPSYMBOL>
				</EXACT>
				<EXACT value="i16-m-071" label="i16-m-071" quickcapture="false" quickcapturelabel="Erfassung i16-m-071">
					<GROUPSYMBOL>
						<TRUETYPEMARKERSYMBOL character="46" font="ESRI Default Marker" fontsize="12"/>
						<TRUETYPEMARKERSYMBOL fontcolor="126,157,224" character="33" font="ESRI Default Marker" fontsize="12"/>
					</GROUPSYMBOL>
				</EXACT>
				<EXACT value="i16-m-072" label="i16-m-072" quickcapture="false" quickcapturelabel="Erfassung i16-m-072">
					<GROUPSYMBOL>
						<TRUETYPEMARKERSYMBOL character="47" font="ESRI Default Marker" fontsize="12"/>
						<TRUETYPEMARKERSYMBOL fontcolor="106,163,158" character="34" font="ESRI Default Marker" fontsize="12"/>
					</GROUPSYMBOL>
				</EXACT>
				<EXACT value="i16-m-073" label="i16-m-073" quickcapture="false" quickcapturelabel="Erfassung i16-m-073">
					<GROUPSYMBOL>
						<TRUETYPEMARKERSYMBOL character="48" font="ESRI Default Marker" fontsize="12"/>
						<TRUETYPEMARKERSYMBOL fontcolor="184,116,176" character="35" font="ESRI Default Marker" fontsize="12"/>
					</GROUPSYMBOL>
				</EXACT>
				<EXACT value="i16-m-074" label="i16-m-074" quickcapture="false" quickcapturelabel="Erfassung i16-m-074">
					<GROUPSYMBOL>
						<TRUETYPEMARKERSYMBOL character="49" font="ESRI Default Marker" fontsize="12"/>
						<TRUETYPEMARKERSYMBOL fontcolor="189,121,122" character="36" font="ESRI Default Marker" fontsize="12"/>
					</GROUPSYMBOL>
				</EXACT>
				<EXACT value="i16-m-075" label="i16-m-075" quickcapture="false" quickcapturelabel="Erfassung i16-m-075">
					<GROUPSYMBOL>
						<TRUETYPEMARKERSYMBOL character="50" font="ESRI Default Marker" fontsize="12"/>
						<TRUETYPEMARKERSYMBOL fontcolor="65,128,47" character="37" font="ESRI Default Marker" fontsize="12"/>
					</GROUPSYMBOL>
				</EXACT>
				<EXACT value="i16-m-076" label="i16-m-076" quickcapture="false" quickcapturelabel="Erfassung i16-m-076">
					<GROUPSYMBOL>
						<TRUETYPEMARKERSYMBOL character="62" font="ESRI Default Marker" fontsize="12"/>
						<TRUETYPEMARKERSYMBOL fontcolor="250,107,131" character="33" font="ESRI Default Marker" fontsize="12"/>
					</GROUPSYMBOL>
				</EXACT>
				<EXACT value="i16-m-077" label="i16-m-077" quickcapture="false" quickcapturelabel="Erfassung i16-m-077">
					<GROUPSYMBOL>
						<TRUETYPEMARKERSYMBOL character="60" font="ESRI Default Marker" fontsize="12"/>
						<TRUETYPEMARKERSYMBOL fontcolor="102,58,135" character="33" font="ESRI Default Marker" fontsize="12"/>
					</GROUPSYMBOL>
				</EXACT>
				<EXACT value="i16-m-078" label="i16-m-078" quickcapture="false" quickcapturelabel="Erfassung i16-m-078">
					<GROUPSYMBOL>
						<TRUETYPEMARKERSYMBOL character="79" font="ESRI Default Marker" fontsize="12"/>
						<TRUETYPEMARKERSYMBOL fontcolor="245,240,91" character="33" font="ESRI Default Marker" fontsize="12"/>
					</GROUPSYMBOL>
				</EXACT>
				<EXACT value="i16-m-079" label="i16-m-079" quickcapture="false" quickcapturelabel="Erfassung i16-m-079">
					<GROUPSYMBOL>
						<TRUETYPEMARKERSYMBOL character="85" font="ESRI Default Marker" fontsize="12"/>
						<TRUETYPEMARKERSYMBOL fontcolor="73,186,141" character="33" font="ESRI Default Marker" fontsize="12"/>
					</GROUPSYMBOL>
				</EXACT>
				<EXACT value="i16-m-080" label="i16-m-080" quickcapture="false" quickcapturelabel="Erfassung i16-m-080">
					<GROUPSYMBOL>
						<TRUETYPEMARKERSYMBOL character="84" font="ESRI Default Marker" fontsize="12"/>
						<TRUETYPEMARKERSYMBOL fontcolor="135,106,49" character="34" font="ESRI Default Marker" fontsize="12"/>
					</GROUPSYMBOL>
				</EXACT>
				<EXACT value="i16-m-081" label="i16-m-081" quickcapture="false" quickcapturelabel="Erfassung i16-m-081">
					<GROUPSYMBOL>
						<TRUETYPEMARKERSYMBOL character="46" font="ESRI Default Marker" fontsize="12"/>
						<TRUETYPEMARKERSYMBOL fontcolor="131,209,247" character="33" font="ESRI Default Marker" fontsize="12"/>
					</GROUPSYMBOL>
				</EXACT>
				<EXACT value="i16-m-082" label="i16-m-082" quickcapture="false" quickcapturelabel="Erfassung i16-m-082">
					<GROUPSYMBOL>
						<TRUETYPEMARKERSYMBOL character="47" font="ESRI Default Marker" fontsize="12"/>
						<TRUETYPEMARKERSYMBOL fontcolor="182,199,131" character="34" font="ESRI Default Marker" fontsize="12"/>
					</GROUPSYMBOL>
				</EXACT>
				<EXACT value="i16-m-083" label="i16-m-083" quickcapture="false" quickcapturelabel="Erfassung i16-m-083">
					<GROUPSYMBOL>
						<TRUETYPEMARKERSYMBOL character="48" font="ESRI Default Marker" fontsize="12"/>
						<TRUETYPEMARKERSYMBOL fontcolor="194,155,70" character="35" font="ESRI Default Marker" fontsize="12"/>
					</GROUPSYMBOL>
				</EXACT>
				<EXACT value="i16-m-084" label="i16-m-084" quickcapture="false" quickcapturelabel="Erfassung i16-m-084">
					<GROUPSYMBOL>
						<TRUETYPEMARKERSYMBOL character="49" font="ESRI Default Marker" fontsize="12"/>
						<TRUETYPEMARKERSYMBOL fontcolor="240,161,125" character="36" font="ESRI Default Marker" fontsize="12"/>
					</GROUPSYMBOL>
				</EXACT>
				<EXACT value="i16-m-085" label="i16-m-085" quickcapture="false" quickcapturelabel="Erfassung i16-m-085">
					<GROUPSYMBOL>
						<TRUETYPEMARKERSYMBOL character="50" font="ESRI Default Marker" fontsize="12"/>
						<TRUETYPEMARKERSYMBOL fontcolor="79,158,88" character="37" font="ESRI Default Marker" fontsize="12"/>
					</GROUPSYMBOL>
				</EXACT>
				<EXACT value="i16-m-086" label="i16-m-086" quickcapture="false" quickcapturelabel="Erfassung i16-m-086">
					<GROUPSYMBOL>
						<TRUETYPEMARKERSYMBOL character="62" font="ESRI Default Marker" fontsize="12"/>
						<TRUETYPEMARKERSYMBOL fontcolor="61,168,80" character="33" font="ESRI Default Marker" fontsize="12"/>
					</GROUPSYMBOL>
				</EXACT>
				<EXACT value="i16-m-087" label="i16-m-087" quickcapture="false" quickcapturelabel="Erfassung i16-m-087">
					<GROUPSYMBOL>
						<TRUETYPEMARKERSYMBOL character="60" font="ESRI Default Marker" fontsize="12"/>
						<TRUETYPEMARKERSYMBOL fontcolor="191,94,136" character="33" font="ESRI Default Marker" fontsize="12"/>
					</GROUPSYMBOL>
				</EXACT>
				<EXACT value="i16-m-088" label="i16-m-088" quickcapture="false" quickcapturelabel="Erfassung i16-m-088">
					<GROUPSYMBOL>
						<TRUETYPEMARKERSYMBOL character="79" font="ESRI Default Marker" fontsize="12"/>
						<TRUETYPEMARKERSYMBOL fontcolor="63,124,181" character="33" font="ESRI Default Marker" fontsize="12"/>
					</GROUPSYMBOL>
				</EXACT>
				<EXACT value="i16-m-089" label="i16-m-089" quickcapture="false" quickcapturelabel="Erfassung i16-m-089">
					<GROUPSYMBOL>
						<TRUETYPEMARKERSYMBOL character="85" font="ESRI Default Marker" fontsize="12"/>
						<TRUETYPEMARKERSYMBOL fontcolor="73,209,200" character="33" font="ESRI Default Marker" fontsize="12"/>
					</GROUPSYMBOL>
				</EXACT>
				<EXACT value="i16-m-090" label="i16-m-090" quickcapture="false" quickcapturelabel="Erfassung i16-m-090">
					<GROUPSYMBOL>
						<TRUETYPEMARKERSYMBOL character="84" font="ESRI Default Marker" fontsize="12"/>
						<TRUETYPEMARKERSYMBOL fontcolor="250,132,160" character="34" font="ESRI Default Marker" fontsize="12"/>
					</GROUPSYMBOL>
				</EXACT>
				<EXACT value="i16-m-091" label="i16-m-091" quickcapture="false" quickcapturelabel="Erfassung i16-m-091">
					<GROUPSYMBOL>
						<TRUETYPEMARKERSYMBOL character="46" font="ESRI Default Marker" fontsize="12"/>
						<TRUETYPEMARKERSYMBOL fontcolor="155,250,174" character="33" font="ESRI Default Marker" fontsize="12"/>
					</GROUPSYMBOL>
				</EXACT>
				<EXACT value="i16-m-092" label="i16-m-092" quickcapture="false" quickcapturelabel="Erfassung i16-m-092">
					<GROUPSYMBOL>
						<TRUETYPEMARKERSYMBOL character="47" font="ESRI Default Marker" fontsize="12"/>
						<TRUETYPEMARKERSYMBOL fontcolor="166,80,58" character="34" font="ESRI Default Marker" fontsize="12"/>
					</GROUPSYMBOL>
				</EXACT>
				<EXACT value="i16-m-093" label="i16-m-093" quickcapture="false" quickcapturelabel="Erfassung i16-m-093">
					<GROUPSYMBOL>
						<TRUETYPEMARKERSYMBOL character="48" font="ESRI Default Marker" fontsize="12"/>
						<TRUETYPEMARKERSYMBOL fontcolor="107,139,176" character="35" font="ESRI Default Marker" fontsize="12"/>
					</GROUPSYMBOL>
				</EXACT>
				<EXACT value="i16-m-094" label="i16-m-094" quickcapture="false" quickcapturelabel="Erfassung i16-m-094">
					<GROUPSYMBOL>
						<TRUETYPEMARKERSYMBOL character="49" font="ESRI Default Marker" fontsize="12"/>
						<TRUETYPEMARKERSYMBOL fontcolor="140,194,79" character="36" font="ESRI Default Marker" fontsize="12"/>
					</GROUPSYMBOL>
				</EXACT>
				<EXACT value="i16-m-095" label="i16-m-095" quickcapture="false" quickcapturelabel="Erfassung i16-m-095">
					<GROUPSYMBOL>
						<TRUETYPEMARKERSYMBOL character="50" font="ESRI Default Marker" fontsize="12"/>
						<TRUETYPEMARKERSYMBOL fontcolor="91,156,186" character="37" font="ESRI Default Marker" fontsize="12"/>
					</GROUPSYMBOL>
				</EXACT>
				<EXACT value="i16-m-096" label="i16-m-096" quickcapture="false" quickcapturelabel="Erfassung i16-m-096">
					<GROUPSYMBOL>
						<TRUETYPEMARKERSYMBOL character="62" font="ESRI Default Marker" fontsize="12"/>
						<TRUETYPEMARKERSYMBOL fontcolor="83,95,230" character="33" font="ESRI Default Marker" fontsize="12"/>
					</GROUPSYMBOL>
				</EXACT>
				<EXACT value="i16-m-097" label="i16-m-097" quickcapture="false" quickcapturelabel="Erfassung i16-m-097">
					<GROUPSYMBOL>
						<TRUETYPEMARKERSYMBOL character="60" font="ESRI Default Marker" fontsize="12"/>
						<TRUETYPEMARKERSYMBOL fontcolor="209,195,86" character="33" font="ESRI Default Marker" fontsize="12"/>
					</GROUPSYMBOL>
				</EXACT>
				<EXACT value="i16-m-098" label="i16-m-098" quickcapture="false" quickcapturelabel="Erfassung i16-m-098">
					<GROUPSYMBOL>
						<TRUETYPEMARKERSYMBOL character="79" font="ESRI Default Marker" fontsize="12"/>
						<TRUETYPEMARKERSYMBOL fontcolor="102,227,171" character="33" font="ESRI Default Marker" fontsize="12"/>
					</GROUPSYMBOL>
				</EXACT>
				<EXACT value="i16-m-099" label="i16-m-099" quickcapture="false" quickcapturelabel="Erfassung i16-m-099">
					<GROUPSYMBOL>
						<TRUETYPEMARKERSYMBOL character="85" font="ESRI Default Marker" fontsize="12"/>
						<TRUETYPEMARKERSYMBOL fontcolor="113,191,142" character="33" font="ESRI Default Marker" fontsize="12"/>
					</GROUPSYMBOL>
				</EXACT>
				<EXACT value="i16-m-100" label="i16-m-100" quickcapture="false" quickcapturelabel="Erfassung i16-m-100">
					<GROUPSYMBOL>
						<TRUETYPEMARKERSYMBOL character="84" font="ESRI Default Marker" fontsize="12"/>
						<TRUETYPEMARKERSYMBOL fontcolor="101,217,80" character="34" font="ESRI Default Marker" fontsize="12"/>
					</GROUPSYMBOL>
				</EXACT>
				<OTHER label="&lt;Other&gt;" quickcapture="false" quickcapturelabel="Capture &lt;Other&gt;">
					<TRUETYPEMARKERSYMBOL fontcolor="0,112,255" character="100" font="ESRI Default Marker" fontsize="18"/>
				</OTHER>
			</VALUEMAPRENDERER>
		</SYMBOLOGY>
		<FORMS>
			<EDITFORM name="EDITFORM" caption="I_Frogs16" width="130" height="80" attributespagevisible="true" picturepagevisible="true" symbologypagevisible="false" geographypagevisible="true" required="false">
				<PAGE name="Data" caption="Data">
					<LABEL name="lblACTIVITY_1" x="3" y="52" width="35" height="10" caption="ACTIVITY" tooltip="" border="false">
					</LABEL>
					<RADIOBUTTON name="Radio1" x="34" y="1" width="17" height="12" caption="m" tooltip="" group="true" tabstop="true" border="false" value="0" field="SEX" alignment="left"/>
					<RADIOBUTTON name="Radio2" x="55" y="1" width="15" height="12" caption="f" tooltip="" tabstop="true" border="false" value="1" field="SEX" alignment="left"/>
					<RADIOBUTTON name="Radio3" x="71" y="1" width="15" height="12" caption="j" tooltip="" tabstop="true" border="false" value="2" field="SEX" alignment="left"/>
					<DATETIME name="Date1" x="4" y="17" width="80" height="14" defaultvalue="" tooltip="" tabstop="true" border="true" sip="false" field="DATE_"/>
					<EDIT name="Edit1" x="106" y="1" width="21" height="12" defaultvalue="" tooltip="" tabstop="true" border="true" required="true" sip="true" field="TUBE"/>
					<EDIT name="Edit2" x="2" y="1" width="31" height="12" defaultvalue="999" tooltip="" tabstop="true" border="true" required="true" sip="false" field="INDIVIDUAL"/>
					<EDIT name="Edit3" x="106" y="17" width="21" height="12" defaultvalue="" tooltip="" tabstop="true" border="true" required="true" sip="false" field="TIME_"/>
					<EDIT name="Edit4" x="19" y="36" width="53" height="12" defaultvalue="" tooltip="" tabstop="true" border="true" required="true" sip="false" field="PICTURES"/>
					<LABEL name="Label1" x="85" y="3" width="20" height="10" caption="TUBE" tooltip="" group="true" border="false"/>
					<LABEL name="Label2" x="86" y="19" width="20" height="10" caption="TIME" tooltip="" group="true" border="false"/>
					<LABEL name="Label3" x="3" y="38" width="15" height="10" caption="PIC" tooltip="" group="true" border="false"/>
					<COMBOBOX name="Combo1" x="66" y="63" width="60" height="13" defaultvalue="" listtable="" listvaluefield="" listtextfield="" tooltip="" tabstop="true" border="false" required="true" sip="false" limittolist="false" sort="false" field="LOCATION">
						<LISTITEM value="Leaves" text="Leaves"/>
						<LISTITEM value="Log" text="Log"/>
						<LISTITEM value="Branch" text="Branch"/>
						<LISTITEM value="Pool" text="Pool"/>
						<LISTITEM value="Trail" text="Trail"/>
						<LISTITEM value="Roots" text="Roots"/>
						<LISTITEM value="Palm roots" text="Palm roots"/>
						<LISTITEM value="Palm leaf" text="Palm leaf"/>
						<LISTITEM value="Debris" text="Debris"/>
						<LISTITEM value="Liana" text="Liana"/>
					</COMBOBOX>
					<LABEL name="Label4" x="65" y="52" width="35" height="10" caption="LOCATION" tooltip="" group="true" border="false"/>
					<COMBOBOX name="Combo2" x="3" y="63" width="60" height="13" defaultvalue="" listtable="" listvaluefield="" listtextfield="" tooltip="" tabstop="true" border="false" required="true" sip="false" limittolist="false" sort="false" field="ACTIVITY_1">
						<LISTITEM value="-" text="-"/>
						<LISTITEM value="Calling" text="Calling"/>
						<LISTITEM value="Responding" text="Responding"/>
						<LISTITEM value="Courtship" text="Courtship"/>
						<LISTITEM value="Tadpoles" text="Tadpoles"/>
						<LISTITEM value="Fighting" text="Fighting"/>
						<LISTITEM value="Feeding" text="Feeding"/>
					</COMBOBOX>
					<RADIOBUTTON name="Radio4" x="105" y="38" width="25" height="12" caption="16" tooltip="" tabstop="true" border="false" value="1" field="RECAPTURE" alignment="left"/>
					<RADIOBUTTON name="Radio5" x="105" y="50" width="25" height="12" caption="old" tooltip="" tabstop="true" border="false" value="2" field="RECAPTURE" alignment="left"/>
					<RADIOBUTTON name="Radio6" x="76" y="37" width="27" height="12" caption="new" tooltip="" tabstop="true" border="false" value="0" field="RECAPTURE" alignment="left"/>
				</PAGE>
				<PAGE name="Notes" caption="Notes">
					<EDIT name="txtNOTES" x="3" y="2" width="122" height="74" defaultvalue="&quot;Notes&quot;" tooltip="" tabstop="true" border="true" required="true" field="NOTES">
					</EDIT>
					<EDIT name="txtDEVICE" x="5" y="63" defaultvalue="&quot;T1&quot;" tooltip="" tabstop="true" border="true" required="true" field="DEVICE">
					</EDIT>
				</PAGE>
			</EDITFORM>
		</FORMS>
		<METADATA/>
		<QUERY where=""/>
		<FIND>
			<QUERYBUILDER>
				<QUERYFRAGMENT field="*" operator="*=*" value="i16-m-059" fragmentoperator="AND"/>
			</QUERYBUILDER>
		</FIND>
		<FIELDHISTORY>
			<FIELDS>
				<FIELD name="SEX"/>
				<FIELD name="PICTURES" value="1234"/>
				<FIELD name="TUBE" value="001"/>
				<FIELD name="ACTIVITY_1" value="Calling"/>
				<FIELD name="ACTIVITY_2" value=""/>
				<FIELD name="ACTIVITY_3" value=""/>
				<FIELD name="DEVICE" value="T1"/>
				<FIELD name="LOCATION" value="Leaves"/>
				<FIELD name="DATE_"/>
				<FIELD name="AL"/>
				<FIELD name="ID"/>
				<FIELD name="INDIVIDUAL" value="i16-m-001"/>
				<FIELD name="TIME_"/>
				<FIELD name="NOTES" value="1234"/>
				<FIELD name="NEIGHBOURS" value=""/>
				<FIELD name="RECAPTURE"/>
			</FIELDS>
		</FIELDHISTORY>
	</LAYER>
</ArcPad>
