# Supplementary material for: Reproductive behavior drives female space use in a sedentary Neotropical frog
Source: PeerJ. 2020 Apr 17;8:e8920. doi: 10.7717/peerj.8920 (PMC7169969; doi:10.7717/peerj.8920)
Supplement: Data S2 — CMR dataset of all frogs in 2016 for access in ArcGIS (files: APL, CPG, DBF, PRJ, SBN, SBX, SHP, XML, SHX): ID, sex, date and time of relocations as well as the frogs’ activity at that time. [file peerj-08-8920-s025.zip › I_Frogs16.CPG]

ANSI 1252
