# Supplementary material for: Reproductive behavior drives female space use in a sedentary Neotropical frog
Source: PeerJ. 2020 Apr 17;8:e8920. doi: 10.7717/peerj.8920 (PMC7169969; doi:10.7717/peerj.8920)
Supplement: Data S2 — CMR dataset of all frogs in 2016 for access in ArcGIS (files: APL, CPG, DBF, PRJ, SBN, SBX, SHP, XML, SHX): ID, sex, date and time of relocations as well as the frogs’ activity at that time. [file peerj-08-8920-s025.zip › I_Frogs16.shp.xml]

<?xml version="1.0" encoding="UTF-8"?>
<metadata xml:lang="de"><Esri><CreaDate>20170124</CreaDate><CreaTime>10404700</CreaTime><ArcGISFormat>1.0</ArcGISFormat><ArcGISstyle>XTools Pro Metadata</ArcGISstyle><SyncOnce>FALSE</SyncOnce><DataProperties><lineage><Process ToolSource="C:\Program Files (x86)\ArcGIS\Desktop10.0\ArcToolbox\Toolboxes\Data Management Tools.tbx\CalculateField" Date="20140423" Time="231625">CalculateField I_Frogs14 NOTES "" VB #</Process><Process ToolSource="F:\ArcGIS\ArcToolbox\Toolboxes\Data Management Tools.tbx\AddSpatialIndex" Date="20140702" Time="123714">AddSpatialIndex Island\I_Frogs14 0 0 0 Island\I_Frogs14</Process><Process ToolSource="F:\ArcGIS\ArcToolbox\Toolboxes\Data Management Tools.tbx\AddIndex" Date="20140702" Time="123747">AddIndex Island\I_Frogs14 PICTURES;INDIVIDUAL # NON_UNIQUE NON_ASCENDING Island\I_Frogs14</Process></lineage><itemProps><itemLocation><linkage Sync="TRUE">file://\\SURFACE-MAX\C\FemoSync\Parare\Parare 10.0\commondata\i_frogs\I_Frogs16</linkage><protocol Sync="TRUE">Local Area Network</protocol></itemLocation></itemProps><copyHistory><copy source="C:\Users\Max\OneDrive\Research\ArcGIS Guyana\Island\I_Frogs\I_Frogs16" dest="\\SURFACE-MAX\C\FemoSync\Parare\Parare 10.0\commondata\i_frogs\I_Frogs16" date="20170124" time="10404700"></copy></copyHistory></DataProperties><SyncDate>20160113</SyncDate><SyncTime>10400200</SyncTime><ModDate>20160113</ModDate><ModTime>10400200</ModTime></Esri><idinfo><citation><citeinfo><onlink Sync="TRUE"></onlink><origin>REQUIRED: The name of an organization or individual that developed the data set.</origin><pubdate>REQUIRED: The date when the data set is published or otherwise made available for release.</pubdate><title Sync="TRUE">I_Frogs15</title><ftname Sync="TRUE">I_Frogs15</ftname><geoform Sync="TRUE">vector digital data</geoform></citeinfo></citation><native Sync="TRUE">Microsoft Windows Vista Version 6.1 (Build 7601) Service Pack 1; ESRI ArcCatalog 9.3.1.4000</native><descript><langdata Sync="TRUE">de</langdata><abstract>REQUIRED: A brief narrative summary of the data set.</abstract><purpose>REQUIRED: A summary of the intentions with which the data set was developed.</purpose></descript><timeperd><current>REQUIRED: The basis on which the time period of content information is determined.</current><timeinfo><sngdate><caldate>REQUIRED: The year (and optionally month, or month and day) for which the data set corresponds to the ground.</caldate></sngdate></timeinfo></timeperd><status><progress>REQUIRED: The state of the data set.</progress><update>REQUIRED: The frequency with which changes and additions are made to the data set after the initial data set is completed.</update></status><spdom><bounding><westbc Sync="TRUE">-52.674363</westbc><eastbc Sync="TRUE">-52.672598</eastbc><northbc Sync="TRUE">4.037789</northbc><southbc Sync="TRUE">4.035831</southbc></bounding><lboundng><leftbc Sync="TRUE">-52.674363</leftbc><rightbc Sync="TRUE">-52.672598</rightbc><bottombc Sync="TRUE">4.035831</bottombc><topbc Sync="TRUE">4.037789</topbc></lboundng></spdom><keywords><theme><themekt>REQUIRED: Reference to a formally registered thesaurus or a similar authoritative source of theme keywords.</themekt><themekey>REQUIRED: Common-use word or phrase used to describe the subject of the data set.</themekey></theme></keywords><accconst>REQUIRED: Restrictions and legal prerequisites for accessing the data set.</accconst><useconst>REQUIRED: Restrictions and legal prerequisites for using the data set after access is granted.</useconst><natvform Sync="TRUE">Shapefile</natvform></idinfo><distInfo><distributor><distorTran><onLineSrc><linkage Sync="TRUE">file://</linkage><protocol Sync="TRUE">Local Area Network</protocol><orDesc Sync="TRUE">002</orDesc></onLineSrc><transSize Sync="TRUE">0.018</transSize></distorTran><distorFormat><formatName Sync="TRUE">Shapefile</formatName></distorFormat></distributor></distInfo><dataqual><lineage><procstep><procdesc Sync="TRUE">Dataset copied.</procdesc><srcused Sync="TRUE">D:\OneDrive\Research\ArcGIS Guyana\Island\I_Frogs\I_Frogs14</srcused><procdate Sync="TRUE">20150112</procdate><proctime Sync="TRUE">13551700</proctime></procstep><procstep><procdesc Sync="TRUE">Dataset moved.</procdesc><srcused Sync="TRUE">D:\OneDrive\Research\ArcGIS Guyana\Island\I_Frogs\Resturcure\I_Frogs15</srcused><procdate Sync="TRUE">20160113</procdate><proctime Sync="TRUE">10443200</proctime></procstep><procstep><procdesc Sync="TRUE">Dataset copied.</procdesc><srcused Sync="TRUE"></srcused><procdate Sync="TRUE">20160113</procdate><proctime Sync="TRUE">10490700</proctime></procstep></lineage></dataqual><dataIdInfo><envirDesc Sync="TRUE">Microsoft Windows Vista Version 6.1 (Build 7601) Service Pack 1; ESRI ArcCatalog 9.3.1.4000</envirDesc><dataLang><languageCode Sync="TRUE" value="de"></languageCode></dataLang><idCitation><resTitle Sync="TRUE">I_Frogs15</resTitle><presForm><PresFormCd Sync="TRUE" value="005"></PresFormCd></presForm></idCitation><spatRpType><SpatRepTypCd Sync="TRUE" value="001"></SpatRepTypCd></spatRpType><dataExt><geoEle><GeoBndBox esriExtentType="native"><westBL Sync="TRUE">-52.674363</westBL><eastBL Sync="TRUE">-52.672598</eastBL><northBL Sync="TRUE">4.037789</northBL><southBL Sync="TRUE">4.035831</southBL><exTypeCode Sync="TRUE">1</exTypeCode></GeoBndBox></geoEle></dataExt><geoBox esriExtentType="decdegrees"><westBL Sync="TRUE">-52.674363</westBL><eastBL Sync="TRUE">-52.672598</eastBL><northBL Sync="TRUE">4.037789</northBL><southBL Sync="TRUE">4.035831</southBL><exTypeCode Sync="TRUE">1</exTypeCode></geoBox></dataIdInfo><metainfo><langmeta Sync="TRUE">de</langmeta><metstdn Sync="TRUE">FGDC Content Standards for Digital Geospatial Metadata</metstdn><metstdv Sync="TRUE">FGDC-STD-001-1998</metstdv><mettc Sync="TRUE">local time</mettc><metc><cntinfo><cntorgp><cntper>REQUIRED: The person responsible for the metadata information.</cntper><cntorg>REQUIRED: The organization responsible for the metadata information.</cntorg></cntorgp><cntaddr><addrtype>REQUIRED: The mailing and/or physical address for the organization or individual.</addrtype><city>REQUIRED: The city of the address.</city><state>REQUIRED: The state or province of the address.</state><postal>REQUIRED: The ZIP or other postal code of the address.</postal></cntaddr><cntvoice>REQUIRED: The telephone number by which individuals can speak to the organization or individual.</cntvoice></cntinfo></metc><metd Sync="TRUE">20160113</metd><metextns><onlink Sync="TRUE">http://www.esri.com/metadata/esriprof80.html</onlink><metprof Sync="TRUE">ESRI Metadata Profile</metprof></metextns></metainfo><mdLang><languageCode Sync="TRUE" value="de"></languageCode></mdLang><mdStanName Sync="TRUE">ISO 19115 Geographic Information - Metadata</mdStanName><mdStanVer Sync="TRUE">DIS_ESRI1.0</mdStanVer><mdChar><CharSetCd Sync="TRUE" value="004"></CharSetCd></mdChar><mdHrLv><ScopeCd Sync="TRUE" value="005"></ScopeCd></mdHrLv><mdHrLvName Sync="TRUE">dataset</mdHrLvName><distinfo><resdesc Sync="TRUE">Downloadable Data</resdesc><stdorder><digform><digtinfo><transize Sync="TRUE">0.018</transize><dssize Sync="TRUE">0.018</dssize></digtinfo></digform></stdorder></distinfo><spdoinfo><direct Sync="TRUE">Vector</direct><ptvctinf><esriterm Name="I_Frogs15"><efeatyp Sync="TRUE">Simple</efeatyp><efeageom Sync="TRUE">Point</efeageom><esritopo Sync="TRUE">FALSE</esritopo><efeacnt Sync="TRUE">658</efeacnt><spindex Sync="TRUE">TRUE</spindex><linrefer Sync="TRUE">FALSE</linrefer></esriterm><sdtsterm Name="I_Frogs15"><sdtstype Sync="TRUE">Entity point</sdtstype><ptvctcnt Sync="TRUE">658</ptvctcnt></sdtsterm></ptvctinf></spdoinfo><spref><horizsys><cordsysn><geogcsn Sync="TRUE">GCS_WGS_1984</geogcsn></cordsysn><geograph><geogunit Sync="TRUE">Decimal degrees</geogunit><latres Sync="TRUE">0.000000</latres><longres Sync="TRUE">0.000000</longres></geograph><geodetic><horizdn Sync="TRUE">D_WGS_1984</horizdn><ellips Sync="TRUE">WGS_1984</ellips><semiaxis Sync="TRUE">6378137.000000</semiaxis><denflat Sync="TRUE">298.257224</denflat></geodetic></horizsys></spref><refSysInfo><RefSystem><refSysID><identCode Sync="TRUE">GCS_WGS_1984</identCode></refSysID></RefSystem></refSysInfo><spatRepInfo><VectSpatRep><topLvl><TopoLevCd Sync="TRUE" value="001"></TopoLevCd></topLvl><geometObjs Name="I_Frogs15"><geoObjTyp><GeoObjTypCd Sync="TRUE" value="004"></GeoObjTypCd></geoObjTyp><geoObjCnt Sync="TRUE">658</geoObjCnt></geometObjs></VectSpatRep></spatRepInfo><eainfo><detailed Name="I_Frogs15"><enttyp><enttypl Sync="TRUE">I_Frogs15</enttypl><enttypt Sync="TRUE">Feature Class</enttypt><enttypc Sync="TRUE">658</enttypc></enttyp><attr><attrlabl Sync="TRUE">FID</attrlabl><attalias Sync="TRUE">FID</attalias><attrtype Sync="TRUE">OID</attrtype><attwidth Sync="TRUE">4</attwidth><atprecis Sync="TRUE">0</atprecis><attscale Sync="TRUE">0</attscale><attrdef Sync="TRUE">Internal feature number.</attrdef><attrdefs Sync="TRUE">ESRI</attrdefs><attrdomv><udom Sync="TRUE">Sequential unique whole numbers that are automatically generated.</udom></attrdomv></attr><attr><attrlabl Sync="TRUE">Shape</attrlabl><attalias Sync="TRUE">Shape</attalias><attrtype Sync="TRUE">Geometry</attrtype><attwidth Sync="TRUE">0</attwidth><atprecis Sync="TRUE">0</atprecis><attscale Sync="TRUE">0</attscale><attrdef Sync="TRUE">Feature geometry.</attrdef><attrdefs Sync="TRUE">ESRI</attrdefs><attrdomv><udom Sync="TRUE">Coordinates defining the features.</udom></attrdomv></attr><attr><attrlabl Sync="TRUE">ID</attrlabl><attalias Sync="TRUE">ID</attalias><attrtype Sync="TRUE">Number</attrtype><attwidth Sync="TRUE">6</attwidth></attr><attr><attrlabl Sync="TRUE">INDIVIDUAL</attrlabl><attalias Sync="TRUE">INDIVIDUAL</attalias><attrtype Sync="TRUE">String</attrtype><attwidth Sync="TRUE">9</attwidth></attr><attr><attrlabl Sync="TRUE">SEX</attrlabl><attalias Sync="TRUE">SEX</attalias><attrtype Sync="TRUE">Number</attrtype><attwidth Sync="TRUE">1</attwidth></attr><attr><attrlabl Sync="TRUE">DATE_</attrlabl><attalias Sync="TRUE">DATE_</attalias><attrtype Sync="TRUE">Date</attrtype><attwidth Sync="TRUE">8</attwidth></attr><attr><attrlabl Sync="TRUE">TIME_</attrlabl><attalias Sync="TRUE">TIME_</attalias><attrtype Sync="TRUE">Number</attrtype><attwidth Sync="TRUE">4</attwidth></attr><attr><attrlabl Sync="TRUE">PICTURES</attrlabl><attalias Sync="TRUE">PICTURES</attalias><attrtype Sync="TRUE">String</attrtype><attwidth Sync="TRUE">100</attwidth></attr><attr><attrlabl Sync="TRUE">ACTIVITY_1</attrlabl><attalias Sync="TRUE">ACTIVITY_1</attalias><attrtype Sync="TRUE">String</attrtype><attwidth Sync="TRUE">20</attwidth></attr><attr><attrlabl Sync="TRUE">ACTIVITY_2</attrlabl><attalias Sync="TRUE">ACTIVITY_2</attalias><attrtype Sync="TRUE">String</attrtype><attwidth Sync="TRUE">20</attwidth></attr><attr><attrlabl Sync="TRUE">ACTIVITY_3</attrlabl><attalias Sync="TRUE">ACTIVITY_3</attalias><attrtype Sync="TRUE">String</attrtype><attwidth Sync="TRUE">20</attwidth></attr><attr><attrlabl Sync="TRUE">LOCATION</attrlabl><attalias Sync="TRUE">LOCATION</attalias><attrtype Sync="TRUE">String</attrtype><attwidth Sync="TRUE">50</attwidth></attr><attr><attrlabl Sync="TRUE">NOTES</attrlabl><attalias Sync="TRUE">NOTES</attalias><attrtype Sync="TRUE">String</attrtype><attwidth Sync="TRUE">254</attwidth></attr><attr><attrlabl Sync="TRUE">NEIGHBOURS</attrlabl><attalias Sync="TRUE">NEIGHBOURS</attalias><attrtype Sync="TRUE">String</attrtype><attwidth Sync="TRUE">50</attwidth></attr><attr><attrlabl Sync="TRUE">AL</attrlabl><attalias Sync="TRUE">AL</attalias><attrtype Sync="TRUE">Number</attrtype><attwidth Sync="TRUE">1</attwidth></attr><attr><attrlabl Sync="TRUE">DEVICE</attrlabl><attalias Sync="TRUE">DEVICE</attalias><attrtype Sync="TRUE">String</attrtype><attwidth Sync="TRUE">5</attwidth></attr><attr><attrlabl Sync="TRUE">RECAPTURE</attrlabl><attalias Sync="TRUE">RECAPTURE</attalias><attrtype Sync="TRUE">Number</attrtype><attwidth Sync="TRUE">1</attwidth></attr><attr><attrlabl Sync="TRUE">TUBE</attrlabl><attalias Sync="TRUE">TUBE</attalias><attrtype Sync="TRUE">String</attrtype><attwidth Sync="TRUE">4</attwidth></attr></detailed></eainfo><mdDateSt Sync="TRUE">20160113</mdDateSt></metadata>
